# Supplementary material for: Ultrahigh-efficient material informatics inverse design of thermal metamaterials for visible-infrared-compatible camouflage
Source: Nat Commun. 2023 Aug 4;14:4694. doi: 10.1038/s41467-023-40350-6 (PMC10403604; doi:10.1038/s41467-023-40350-6)
Supplement: Supplementary file 4 — Supplementary Dataset 1 [file 41467_2023_40350_MOESM4_ESM.xlsx]

## Sheet: 8-samples
	Emissivty measured by changing angles from 0 to 70 using FTIR
	No.1 Sample with Top ZnS thickness = 60.64 nm									No.2 Sample with Top ZnS thickness = 90.69 nm									No.3 Sample with Top ZnS thickness = 116.97 nm									No.4 Sample with Top ZnS thickness = 157.95 nm									No.5 Sample with Top ZnS thickness = 192.87 nm									No.6 Sample with Top ZnS thickness = 272.4 nm
	Wavelength (μm)	10	20	30	40	50	60	70		Wavelength (μm)	10	20	30	40	50	60	70		Wavelength (μm)	10	20	30	40	50	60	70		Wavelength (μm)	10	20	30	40	50	60	70		Wavelength (μm)	10	20	30	40	50	60	70		Wavelength (μm)	10	20	30
	1.33389	0.45473	0.47545	0.51367	0.60155	0.72529	0.78421	0.67947		1.33389	0.93165	0.92778	0.90975	0.86973	0.80447	0.72191	0.65416		1.33389	0.9186	0.9292	0.92708	0.92713	0.88638	0.8245	0.74038		1.33389	0.69179	0.69528	0.72922	0.78193	0.83589	0.85965	0.80915		1.33389	0.68413	0.72223	0.79802	0.8679	0.82843	0.69972	0.61221		1.33389	0.42606	0.41358	0.40429
	1.33423	0.45513	0.47732	0.51787	0.60539	0.72878	0.78416	0.67592		1.33423	0.93192	0.92706	0.90832	0.86633	0.79955	0.72057	0.65363		1.33423	0.92024	0.92754	0.92786	0.92335	0.884	0.8238	0.73864		1.33423	0.69381	0.69443	0.7291	0.78102	0.83772	0.86073	0.81016		1.33423	0.68922	0.72564	0.80187	0.86791	0.82622	0.6966	0.6089		1.33423	0.42428	0.41108	0.40438
	1.33458	0.45537	0.47906	0.52217	0.60873	0.73183	0.78383	0.67339		1.33458	0.93281	0.92644	0.90694	0.86287	0.79462	0.71865	0.65269		1.33458	0.92219	0.92632	0.92851	0.92025	0.88245	0.8232	0.73606		1.33458	0.69557	0.69418	0.72898	0.78061	0.83962	0.86218	0.81083		1.33458	0.69432	0.72905	0.80593	0.86807	0.82379	0.69393	0.60509		1.33458	0.42328	0.40929	0.40422
	1.33492	0.45523	0.48067	0.52609	0.61136	0.7343	0.78326	0.67208		1.33492	0.93407	0.9258	0.90558	0.85961	0.79	0.71553	0.65068		1.33492	0.92411	0.92576	0.92889	0.91843	0.88206	0.82245	0.73225		1.33492	0.69681	0.69471	0.72881	0.78118	0.8414	0.86442	0.8104		1.33492	0.69881	0.73234	0.80993	0.86852	0.82105	0.69145	0.60063		1.33492	0.42313	0.40855	0.40338
	1.33526	0.45447	0.48223	0.52903	0.61358	0.73637	0.78233	0.67117		1.33526	0.93455	0.92496	0.90395	0.85689	0.78582	0.71144	0.64717		1.33526	0.92482	0.92567	0.92872	0.91756	0.8822	0.82067	0.72772		1.33526	0.69727	0.69567	0.72865	0.78278	0.84248	0.8674	0.80858		1.33526	0.70184	0.73533	0.81343	0.86937	0.81796	0.68852	0.59628		1.33526	0.42293	0.40839	0.40161
	1.33561	0.45311	0.48348	0.53082	0.61587	0.73824	0.78086	0.66953		1.33561	0.93331	0.92384	0.9019	0.85482	0.78202	0.70751	0.64235		1.33561	0.92355	0.92589	0.92776	0.91677	0.88189	0.81733	0.72351		1.33561	0.69694	0.69661	0.72863	0.78503	0.84241	0.87023	0.80586		1.33561	0.70325	0.73786	0.8163	0.87054	0.81483	0.68513	0.59325		1.33561	0.42129	0.40794	0.39918
	1.33595	0.45168	0.48393	0.53176	0.61833	0.7401	0.77927	0.66638		1.33595	0.93072	0.92261	0.89977	0.85329	0.77865	0.70451	0.63708		1.33595	0.92096	0.92662	0.92624	0.91565	0.8806	0.81307	0.72062		1.33595	0.69613	0.69737	0.7287	0.78761	0.8416	0.87193	0.80329		1.33595	0.70416	0.74	0.81869	0.87187	0.81227	0.6819	0.59153		1.33595	0.41742	0.40662	0.39678
	1.3363	0.45076	0.48345	0.53237	0.6207	0.74226	0.77825	0.66143		1.3363	0.92805	0.92166	0.89789	0.85202	0.77578	0.70224	0.6327		1.3363	0.91868	0.92813	0.92478	0.91447	0.87834	0.80896	0.71925		1.3363	0.69541	0.69805	0.72868	0.79018	0.84114	0.87212	0.80203		1.3363	0.7061	0.74226	0.82082	0.87319	0.81028	0.67955	0.58985		1.3363	0.41198	0.40436	0.39514
	1.33664	0.45047	0.48251	0.53323	0.62301	0.74493	0.77809	0.65506		1.33664	0.9263	0.92131	0.89611	0.85046	0.77357	0.70033	0.63048		1.33664	0.918	0.93004	0.92383	0.91351	0.87554	0.80551	0.7188		1.33664	0.69518	0.69867	0.72887	0.79207	0.84184	0.87102	0.80229		1.33664	0.70958	0.74535	0.82296	0.87407	0.80807	0.67841	0.58737		1.33664	0.40679	0.40149	0.39481
	1.33699	0.45056	0.48187	0.53461	0.62568	0.74801	0.77852	0.64832		1.33699	0.92577	0.92156	0.89432	0.84795	0.77223	0.69909	0.63113		1.33699	0.9193	0.93166	0.92333	0.91269	0.87296	0.80296	0.7185		1.33699	0.69529	0.6992	0.73007	0.79273	0.84382	0.86921	0.80324		1.33699	0.71398	0.74973	0.82544	0.87414	0.80519	0.67818	0.58442		1.33699	0.4036	0.39868	0.39593
	1.33733	0.4508	0.48222	0.5364	0.62895	0.7512	0.77873	0.64239		1.33733	0.92637	0.92216	0.89267	0.84449	0.77154	0.6988	0.63434		1.33733	0.92223	0.93267	0.92297	0.91185	0.87121	0.80149	0.71789		1.33733	0.69525	0.69975	0.73284	0.79232	0.84693	0.86763	0.80398		1.33733	0.71857	0.75505	0.82843	0.87334	0.80212	0.67811	0.58163		1.33733	0.40296	0.39668	0.39788
	1.33768	0.45118	0.48382	0.5384	0.63265	0.75425	0.77787	0.63785		1.33768	0.92776	0.92276	0.89127	0.84091	0.77058	0.69885	0.63875		1.33768	0.92576	0.9331	0.92242	0.91105	0.87008	0.8008	0.71682		1.33768	0.69479	0.70037	0.73672	0.79171	0.8507	0.86716	0.80403		1.33768	0.72322	0.76016	0.83187	0.87196	0.79961	0.6773	0.57927		1.33768	0.40382	0.39594	0.39931
	1.33802	0.45188	0.48633	0.54063	0.63657	0.75727	0.776	0.63442		1.33802	0.92943	0.92298	0.88992	0.83809	0.76861	0.69831	0.64276		1.33802	0.9285	0.93299	0.92138	0.91031	0.8688	0.80021	0.71534		1.33802	0.69428	0.70103	0.74049	0.79191	0.85386	0.86818	0.80298		1.33802	0.72797	0.76422	0.83527	0.87064	0.79773	0.6754	0.57702		1.33802	0.40448	0.39628	0.39909
	1.33837	0.45307	0.48904	0.54289	0.64045	0.76052	0.77387	0.63099		1.33837	0.93088	0.92258	0.88847	0.83615	0.76574	0.69692	0.6453		1.33837	0.92958	0.93232	0.91994	0.90946	0.86684	0.79917	0.71365		1.33837	0.69421	0.70165	0.74302	0.79344	0.85529	0.87042	0.80099		1.33837	0.73241	0.76735	0.83806	0.86989	0.79585	0.67305	0.57455		1.33837	0.4039	0.39685	0.39745
	1.33871	0.45459	0.49146	0.54458	0.64391	0.76394	0.77186	0.62607		1.33871	0.93167	0.92149	0.88691	0.8347	0.76261	0.69513	0.6462		1.33871	0.92919	0.93132	0.91855	0.90837	0.86446	0.79739	0.71211		1.33871	0.69486	0.702	0.74397	0.7959	0.85527	0.87309	0.799		1.33871	0.73592	0.77006	0.84004	0.86977	0.79323	0.67101	0.57255		1.33871	0.40205	0.39659	0.39569
	1.33906	0.45587	0.49343	0.54534	0.64685	0.76711	0.76992	0.61899		1.33906	0.93122	0.91981	0.88523	0.83332	0.75979	0.69347	0.64598		1.33906	0.92817	0.93046	0.91782	0.90709	0.86221	0.79499	0.71087		1.33906	0.69613	0.70182	0.74361	0.79825	0.85524	0.87518	0.79798		1.33906	0.73851	0.77267	0.84139	0.86998	0.78947	0.66928	0.5719		1.33906	0.39935	0.3951	0.39472
	1.3394	0.45645	0.49479	0.54563	0.64941	0.76969	0.76782	0.61073		1.3394	0.92902	0.91766	0.88323	0.83146	0.7573	0.69223	0.64533		1.3394	0.927	0.93004	0.91809	0.90565	0.86009	0.79212	0.70992		1.3394	0.69737	0.70116	0.74249	0.79938	0.85623	0.8762	0.79826		1.3394	0.74082	0.77534	0.84253	0.87023	0.78475	0.66744	0.57183		1.3394	0.39621	0.39279	0.39412
	1.33975	0.45604	0.49543	0.5462	0.65163	0.77173	0.7651	0.60274		1.33975	0.92519	0.91505	0.88073	0.82839	0.75449	0.69131	0.64457		1.33975	0.92558	0.92977	0.91891	0.90395	0.85779	0.7886	0.70935		1.33975	0.69777	0.70042	0.74123	0.79883	0.85783	0.87603	0.79959		1.33975	0.74324	0.77804	0.84397	0.87019	0.77953	0.66523	0.57041		1.33975	0.3928	0.39036	0.39279
	1.3401	0.45455	0.49548	0.5473	0.65384	0.7734	0.76134	0.59555		1.3401	0.92071	0.91191	0.87769	0.82386	0.75108	0.69032	0.64368		1.3401	0.92407	0.92906	0.91961	0.902	0.8556	0.78441	0.70902		1.3401	0.69695	0.70028	0.74037	0.79734	0.85903	0.87435	0.80089		1.3401	0.74568	0.78059	0.84587	0.86942	0.7743	0.66221	0.56675		1.3401	0.3892	0.38814	0.39035
	1.34044	0.45263	0.49532	0.54885	0.65676	0.77501	0.75694	0.58903		1.34044	0.91715	0.90838	0.87446	0.8185	0.7477	0.68889	0.64265		1.34044	0.92328	0.92769	0.92013	0.89992	0.85431	0.78038	0.70825		1.34044	0.69536	0.70124	0.74031	0.79651	0.85955	0.87121	0.80054		1.34044	0.74813	0.78315	0.84797	0.86772	0.76967	0.65764	0.56187		1.34044	0.38582	0.386	0.38762
	1.34079	0.45151	0.49523	0.5511	0.66088	0.777	0.753	0.58355		1.34079	0.91574	0.90529	0.8716	0.81344	0.74499	0.68701	0.64148		1.34079	0.92374	0.92604	0.92072	0.89772	0.85392	0.77739	0.70647		1.34079	0.69403	0.70316	0.74133	0.79766	0.86018	0.86789	0.79774		1.34079	0.75095	0.7862	0.85011	0.86557	0.76642	0.65123	0.55768		1.34079	0.38325	0.3838	0.3857
	1.34114	0.45204	0.49531	0.55428	0.66594	0.77946	0.75043	0.58009		1.34114	0.91659	0.90365	0.86944	0.80951	0.74281	0.68507	0.64022		1.34114	0.92507	0.92467	0.92118	0.89538	0.85332	0.77569	0.70392		1.34114	0.69387	0.70534	0.74321	0.8007	0.86173	0.86597	0.79335		1.34114	0.75444	0.79002	0.8524	0.86377	0.76481	0.64402	0.55528		1.34114	0.38189	0.38182	0.38504
	1.34148	0.45411	0.49562	0.55796	0.67117	0.78221	0.74923	0.57924		1.34148	0.91849	0.9034	0.86772	0.80663	0.74052	0.68337	0.63904		1.34148	0.92639	0.92382	0.92092	0.89319	0.85144	0.77509	0.70148		1.34148	0.69507	0.70705	0.74535	0.80424	0.86404	0.86574	0.78896		1.34148	0.75847	0.79411	0.85488	0.86258	0.76418	0.63783	0.55422		1.34148	0.3816	0.38051	0.38523
	1.34183	0.45693	0.49655	0.56119	0.67574	0.78503	0.74853	0.58035		1.34183	0.91969	0.90317	0.86575	0.80382	0.73759	0.68195	0.63813		1.34183	0.92714	0.92353	0.91962	0.89171	0.84838	0.77521	0.69952		1.34183	0.69708	0.7078	0.7472	0.80693	0.86632	0.86646	0.78562		1.34183	0.76249	0.79747	0.8572	0.86149	0.76344	0.63376	0.55341		1.34183	0.38153	0.3799	0.3857
	1.34218	0.45976	0.49856	0.56351	0.67917	0.7876	0.74715	0.58163		1.34218	0.91919	0.90161	0.86315	0.80038	0.73382	0.68089	0.63733		1.34218	0.9272	0.92379	0.91764	0.89116	0.84525	0.77562	0.69787		1.34218	0.69921	0.70739	0.74864	0.80856	0.86791	0.86759	0.7835		1.34218	0.76623	0.79961	0.85899	0.8599	0.76172	0.63145	0.55208		1.34218	0.38068	0.37962	0.38629
	1.34252	0.46219	0.50135	0.56526	0.68148	0.78956	0.74433	0.581		1.34252	0.91726	0.89864	0.86025	0.79687	0.72942	0.68041	0.63605		1.34252	0.92681	0.92436	0.91573	0.89097	0.84277	0.77592	0.69675		1.34252	0.70102	0.70598	0.74997	0.80972	0.86843	0.86886	0.78219		1.34252	0.76978	0.80107	0.86027	0.85781	0.75841	0.62991	0.55018		1.34252	0.37879	0.37921	0.38731
	1.34287	0.46395	0.50414	0.56715	0.6831	0.79067	0.74006	0.57744		1.34287	0.91473	0.89519	0.85755	0.79433	0.72502	0.68021	0.63385		1.34287	0.92614	0.92491	0.91427	0.89031	0.84046	0.77562	0.69675		1.34287	0.70225	0.70427	0.75146	0.81078	0.86805	0.86961	0.78096		1.34287	0.77323	0.80278	0.86129	0.85555	0.75336	0.62859	0.54842		1.34287	0.37641	0.37817	0.38872
	1.34322	0.46479	0.50655	0.5696	0.68464	0.79079	0.73492	0.57155		1.34322	0.91199	0.89205	0.85511	0.7928	0.72146	0.67931	0.63111		1.34322	0.92483	0.92511	0.91296	0.8887	0.83732	0.77431	0.69778		1.34322	0.70264	0.70332	0.75274	0.81139	0.86742	0.8691	0.77918		1.34322	0.77652	0.80514	0.86217	0.85325	0.74709	0.6272	0.54775		1.34322	0.37431	0.37619	0.38972
	1.34357	0.46498	0.50849	0.57256	0.68664	0.79006	0.7298	0.56494		1.34357	0.90891	0.88946	0.8528	0.79131	0.71915	0.67686	0.62907		1.34357	0.92264	0.92475	0.91154	0.88628	0.83299	0.7721	0.69898		1.34357	0.70222	0.70379	0.75316	0.81103	0.86724	0.86744	0.77723		1.34357	0.77972	0.80813	0.8629	0.85098	0.74079	0.62538	0.54804		1.34357	0.37279	0.37358	0.38938
	1.34392	0.46529	0.50972	0.57585	0.68924	0.78908	0.72574	0.55901		1.34392	0.90541	0.88729	0.85064	0.78907	0.71775	0.67334	0.62895		1.34392	0.92038	0.92383	0.91013	0.88361	0.82806	0.76939	0.69968		1.34392	0.70134	0.70547	0.75299	0.80992	0.86786	0.86542	0.77624		1.34392	0.78312	0.81159	0.86364	0.84876	0.73551	0.62294	0.54766		1.34392	0.37166	0.37115	0.38761
	1.34427	0.46625	0.51017	0.5794	0.69211	0.78857	0.72301	0.55391		1.34427	0.90158	0.88515	0.84839	0.78609	0.71656	0.67013	0.63062		1.34427	0.91919	0.92238	0.90892	0.88084	0.82368	0.76648	0.69966		1.34427	0.70019	0.70758	0.75323	0.809	0.86908	0.86354	0.77639		1.34427	0.78666	0.8151	0.86449	0.84631	0.73127	0.62016	0.54485		1.34427	0.37072	0.36974	0.38534
	1.34461	0.46765	0.51035	0.58316	0.69497	0.78874	0.72084	0.54905		1.34461	0.89752	0.88246	0.84548	0.7828	0.71498	0.6679	0.6328		1.34461	0.9193	0.92055	0.90794	0.87775	0.82082	0.76352	0.69866		1.34461	0.69846	0.70935	0.75451	0.80904	0.87026	0.86184	0.77652		1.34461	0.78959	0.81794	0.86519	0.84349	0.72738	0.61766	0.53964		1.34461	0.36996	0.36963	0.38388
	1.34496	0.46903	0.5111	0.58686	0.69817	0.78941	0.71828	0.54413		1.34496	0.89377	0.87928	0.84169	0.77954	0.71288	0.66626	0.63458		1.34496	0.92022	0.91888	0.90723	0.87453	0.8197	0.76101	0.69652		1.34496	0.69635	0.7104	0.75657	0.81046	0.8709	0.86063	0.77535		1.34496	0.7915	0.81979	0.86546	0.84069	0.72366	0.6158	0.53369		1.34496	0.36936	0.37033	0.38398
	1.34531	0.47009	0.51299	0.59018	0.70231	0.79043	0.71494	0.53946		1.34531	0.89138	0.87626	0.83763	0.77648	0.71065	0.66487	0.63579		1.34531	0.92143	0.91804	0.90696	0.87186	0.81968	0.75979	0.6935		1.34531	0.69505	0.71084	0.75896	0.81335	0.87109	0.86028	0.77248		1.34531	0.79302	0.82109	0.86548	0.83847	0.72063	0.61467	0.5287		1.34531	0.36884	0.371	0.38527
	1.34566	0.47088	0.51599	0.59285	0.70775	0.79174	0.71113	0.53542		1.34566	0.89104	0.87383	0.83427	0.77375	0.70871	0.66387	0.63665		1.34566	0.92267	0.91822	0.90705	0.87032	0.82001	0.76007	0.69032		1.34566	0.69565	0.71118	0.76133	0.81733	0.87141	0.86071	0.76873		1.34566	0.79523	0.82277	0.86579	0.83691	0.71871	0.61414	0.52532		1.34566	0.36832	0.37116	0.3866
	1.34601	0.47211	0.51963	0.59505	0.71432	0.79349	0.70754	0.53203		1.34601	0.89243	0.87187	0.83216	0.77149	0.70704	0.6637	0.63773		1.34601	0.92372	0.91904	0.9071	0.86998	0.82031	0.7611	0.68817		1.34601	0.69815	0.71191	0.76341	0.82165	0.87247	0.86166	0.76567		1.34601	0.79868	0.82576	0.86707	0.83569	0.71765	0.61355	0.5233		1.34601	0.36793	0.3708	0.38725
	1.34636	0.47455	0.52341	0.59754	0.72138	0.79596	0.70462	0.52909		1.34636	0.89443	0.87012	0.83101	0.76975	0.70547	0.66473	0.63964		1.34636	0.92439	0.92005	0.90664	0.87039	0.82038	0.76162	0.68842		1.34636	0.70165	0.71313	0.7652	0.82558	0.87439	0.86306	0.76431		1.34636	0.80329	0.83054	0.86949	0.83457	0.71669	0.61199	0.52204		1.34636	0.36787	0.37015	0.38745
	1.34671	0.47812	0.527	0.60096	0.728	0.79875	0.70243	0.52657		1.34671	0.89555	0.86854	0.83007	0.7683	0.70403	0.66656	0.6421		1.34671	0.9247	0.92086	0.90535	0.87051	0.82003	0.76083	0.69136		1.34671	0.70486	0.71468	0.76687	0.82869	0.87668	0.86452	0.76416		1.34671	0.80861	0.83654	0.87222	0.83359	0.71513	0.60878	0.52109		1.34671	0.36794	0.36945	0.38783
	1.34706	0.4819	0.53022	0.60497	0.73333	0.80083	0.70075	0.52437		1.34706	0.89463	0.86718	0.82872	0.76663	0.70281	0.66791	0.64409		1.34706	0.92479	0.92097	0.90325	0.86941	0.81903	0.75899	0.69534		1.34706	0.70696	0.71637	0.76825	0.83083	0.87856	0.86504	0.7638		1.34706	0.81402	0.84208	0.87405	0.83265	0.71253	0.6038	0.52017		1.34706	0.36768	0.36891	0.3887
	1.34741	0.48485	0.53295	0.60859	0.73702	0.80153	0.69885	0.52191		1.34741	0.89145	0.86585	0.8266	0.76416	0.70171	0.66758	0.64486		1.34741	0.9247	0.92013	0.90072	0.86688	0.81717	0.75701	0.698		1.34741	0.70806	0.71796	0.76909	0.83196	0.87919	0.86371	0.76228		1.34741	0.81887	0.84553	0.87454	0.83131	0.70888	0.59769	0.5189		1.34741	0.36706	0.36865	0.38986
	1.34776	0.48639	0.53508	0.61135	0.73919	0.80091	0.69561	0.51836		1.34776	0.88659	0.86396	0.82334	0.76044	0.70021	0.66532	0.64436		1.34776	0.92412	0.91848	0.8982	0.86337	0.81433	0.75532	0.6982		1.34776	0.70849	0.71914	0.76937	0.83218	0.87836	0.86035	0.75967		1.34776	0.82243	0.84643	0.87411	0.829	0.70485	0.59176	0.51677		1.34776	0.36644	0.36881	0.3909
	1.34811	0.48647	0.53657	0.61368	0.74046	0.79945	0.69041	0.5134		1.34811	0.88091	0.86092	0.81879	0.75556	0.69779	0.66171	0.64315		1.34811	0.92264	0.91637	0.89571	0.85946	0.81064	0.75351	0.6965		1.34811	0.70823	0.71968	0.76916	0.83187	0.87689	0.85582	0.75658		1.34811	0.82423	0.84566	0.87332	0.82534	0.7013	0.58727	0.51399		1.34811	0.36589	0.36935	0.39175
	1.34846	0.48553	0.53762	0.61622	0.74185	0.7977	0.68374	0.50741		1.34846	0.8753	0.85689	0.81335	0.75058	0.69467	0.65792	0.64225		1.34846	0.92032	0.91417	0.89318	0.85573	0.80655	0.75111	0.69449		1.34846	0.7073	0.71976	0.76856	0.83177	0.87607	0.85178	0.75371		1.34846	0.82471	0.84455	0.87261	0.82057	0.69855	0.58488	0.51164		1.34846	0.36493	0.36975	0.39268
	1.34881	0.48418	0.53882	0.61912	0.74423	0.79613	0.67658	0.50081		1.34881	0.87067	0.85275	0.80795	0.74696	0.69168	0.6551	0.64248		1.34881	0.91765	0.9123	0.89081	0.85273	0.80257	0.74822	0.69344		1.34881	0.7061	0.71975	0.76804	0.8328	0.87653	0.84952	0.75136		1.34881	0.82519	0.84411	0.87222	0.81555	0.69606	0.5843	0.51046		1.34881	0.36327	0.36939	0.39386
	1.34916	0.48308	0.54071	0.62197	0.7475	0.79496	0.66931	0.49412		1.34916	0.86775	0.8494	0.80344	0.74521	0.68948	0.65345	0.64369		1.34916	0.91499	0.91096	0.88884	0.85083	0.79888	0.74531	0.69319		1.34916	0.7051	0.71992	0.76843	0.83527	0.87784	0.84864	0.74944		1.34916	0.82676	0.8448	0.87204	0.81131	0.69272	0.5845	0.50989		1.34916	0.36137	0.36841	0.39511
	1.34951	0.48311	0.54337	0.62445	0.75111	0.79415	0.66194	0.48831		1.34951	0.86658	0.84686	0.80022	0.74443	0.68825	0.65257	0.64524		1.34951	0.91244	0.90997	0.8875	0.84987	0.79543	0.7431	0.69282		1.34951	0.70468	0.72063	0.77016	0.83834	0.87913	0.84755	0.74808		1.34951	0.8294	0.84669	0.87202	0.80829	0.68795	0.58455	0.50859		1.34951	0.35993	0.36773	0.39591
	1.34986	0.48497	0.54638	0.62676	0.75481	0.79365	0.65534	0.48421		1.34986	0.86655	0.84463	0.79831	0.74327	0.68781	0.65211	0.64668		1.34986	0.91046	0.90909	0.88689	0.84939	0.79229	0.74221	0.69171		1.34986	0.70535	0.72233	0.77295	0.84079	0.88003	0.84531	0.74743		1.34986	0.83248	0.84963	0.87239	0.80603	0.68256	0.58417	0.50609		1.34986	0.35919	0.36815	0.39558
	1.35022	0.48858	0.54914	0.62958	0.75845	0.79324	0.65079	0.48165		1.35022	0.86675	0.84243	0.79724	0.74081	0.68764	0.65176	0.6477		1.35022	0.90951	0.9084	0.88685	0.84883	0.78991	0.74234	0.68977		1.35022	0.70731	0.72499	0.77612	0.84211	0.88064	0.84259	0.74707		1.35022	0.83545	0.8532	0.87307	0.80376	0.67778	0.58311	0.50349		1.35022	0.3588	0.36938	0.39402
	1.35057	0.49285	0.55107	0.63341	0.76141	0.79253	0.64818	0.47967		1.35057	0.86601	0.84019	0.79594	0.73676	0.68685	0.65118	0.64792		1.35057	0.90922	0.90782	0.88675	0.84763	0.78846	0.74232	0.68747		1.35057	0.70986	0.72748	0.7792	0.84238	0.88085	0.84074	0.74637		1.35057	0.83806	0.85654	0.8734	0.80095	0.67388	0.58086	0.50218		1.35057	0.35833	0.37008	0.39224
	1.35092	0.4963	0.55205	0.638	0.76321	0.79115	0.6459	0.47733		1.35092	0.86336	0.83754	0.79339	0.7316	0.68463	0.65042	0.64736		1.35092	0.9087	0.90698	0.88571	0.84527	0.78731	0.74124	0.68566		1.35092	0.71192	0.72845	0.78211	0.84201	0.88024	0.84016	0.74521		1.35092	0.84045	0.85889	0.87276	0.79742	0.67046	0.57714	0.50222		1.35092	0.35782	0.36906	0.39157
	1.35127	0.49815	0.55264	0.6428	0.7643	0.78897	0.6426	0.47408		1.35127	0.85895	0.83428	0.78962	0.72646	0.68104	0.65001	0.64666		1.35127	0.9075	0.90572	0.88334	0.84175	0.78557	0.73919	0.68477		1.35127	0.71303	0.72771	0.7849	0.84175	0.87879	0.84018	0.74378		1.35127	0.84301	0.86032	0.87103	0.79333	0.66757	0.5724	0.50253		1.35127	0.35751	0.36629	0.3925
	1.35162	0.49892	0.55345	0.64741	0.76573	0.7861	0.63813	0.46983		1.35162	0.85387	0.83077	0.78551	0.72247	0.67724	0.6506	0.64645		1.35162	0.90589	0.90432	0.88023	0.83769	0.78336	0.73694	0.68457		1.35162	0.71352	0.72656	0.78728	0.84254	0.87729	0.8401	0.74221		1.35162	0.84592	0.86126	0.86863	0.78934	0.66554	0.56775	0.502		1.35162	0.35741	0.36306	0.3944
	1.35198	0.49967	0.55475	0.65154	0.76804	0.78298	0.63308	0.46488		1.35198	0.84893	0.82743	0.78176	0.71993	0.67463	0.65219	0.64678		1.35198	0.90443	0.90306	0.8775	0.83407	0.78167	0.73525	0.68479		1.35198	0.71394	0.72644	0.78878	0.84476	0.87674	0.83976	0.74079		1.35198	0.84895	0.86192	0.86621	0.78609	0.6642	0.56421	0.50017		1.35198	0.35722	0.36131	0.39633
	1.35233	0.50117	0.55661	0.65487	0.77093	0.78015	0.62817	0.45988		1.35233	0.84427	0.8243	0.77845	0.71834	0.67357	0.65407	0.64759		1.35233	0.90335	0.90185	0.87557	0.83166	0.78094	0.73418	0.68544		1.35233	0.71463	0.72771	0.78939	0.84799	0.87767	0.83905	0.73981		1.35233	0.8517	0.86245	0.86425	0.78342	0.66287	0.56228	0.49747		1.35233	0.35684	0.36225	0.3978
	1.35268	0.50385	0.55896	0.65745	0.77379	0.77788	0.62366	0.4559		1.35268	0.84001	0.82115	0.77557	0.71711	0.67325	0.65578	0.6488		1.35268	0.90254	0.9002	0.87381	0.83035	0.7806	0.73325	0.68675		1.35268	0.71583	0.72983	0.78953	0.85149	0.87977	0.83749	0.73918		1.35268	0.85375	0.8631	0.86276	0.78042	0.66103	0.56185	0.49512		1.35268	0.35668	0.36528	0.39895
	1.35304	0.50778	0.56164	0.66	0.77632	0.77611	0.61929	0.45387		1.35304	0.83661	0.81796	0.77334	0.71588	0.6726	0.65734	0.64974		1.35304	0.90195	0.89791	0.87152	0.82918	0.78015	0.73201	0.68907		1.35304	0.71782	0.73203	0.78976	0.85486	0.88235	0.83474	0.73847		1.35304	0.85493	0.86404	0.86165	0.77648	0.65866	0.56233	0.49395		1.35304	0.35728	0.36863	0.40006
	1.35339	0.5127	0.56474	0.66352	0.77891	0.77485	0.61487	0.45333		1.35339	0.8345	0.81511	0.7718	0.71448	0.6714	0.65863	0.65003		1.35339	0.90172	0.89555	0.8688	0.82731	0.77986	0.73039	0.69215		1.35339	0.72076	0.73398	0.79064	0.85792	0.88479	0.8313	0.73711		1.35339	0.85609	0.86561	0.86101	0.77196	0.65611	0.56302	0.49363		1.35339	0.35834	0.37064	0.4014
	1.35374	0.51838	0.56855	0.66854	0.78221	0.7741	0.61058	0.45279		1.35374	0.83367	0.81303	0.77044	0.7128	0.67023	0.65942	0.65065		1.35374	0.90203	0.89395	0.8665	0.82468	0.78001	0.7288	0.69462		1.35374	0.72469	0.73608	0.79251	0.8605	0.88671	0.82838	0.73476		1.35374	0.85871	0.86808	0.86074	0.76792	0.65371	0.5636	0.49378		1.35374	0.35889	0.37061	0.40287
	1.3541	0.52469	0.57338	0.67464	0.78632	0.77334	0.60661	0.45139		1.3541	0.83358	0.81164	0.76864	0.7108	0.66954	0.65989	0.65317		1.3541	0.90307	0.89352	0.86549	0.82174	0.78033	0.72784	0.69524		1.3541	0.72949	0.73887	0.79539	0.86278	0.88799	0.82674	0.73173		1.3541	0.86355	0.8711	0.86052	0.76502	0.65136	0.56375	0.49469		1.3541	0.35847	0.3692	0.40406
	1.35445	0.53123	0.57935	0.68067	0.79061	0.77173	0.6028	0.44916		1.35445	0.83326	0.8104	0.76609	0.7085	0.66903	0.66048	0.65786		1.35445	0.90462	0.89392	0.86572	0.81897	0.78018	0.72782	0.6947		1.35445	0.7344	0.74222	0.7992	0.86516	0.88865	0.82612	0.72875		1.35445	0.86983	0.87395	0.86013	0.76298	0.64892	0.56283	0.49659		1.35445	0.3576	0.36796	0.40463
	1.3548	0.53714	0.58601	0.68558	0.79413	0.76881	0.59866	0.44654		1.3548	0.83173	0.80871	0.76279	0.7059	0.66812	0.66097	0.66329		1.3548	0.906	0.89432	0.86598	0.81691	0.77892	0.72865	0.69488		1.3548	0.73801	0.74546	0.80358	0.8676	0.88868	0.82584	0.72625		1.3548	0.87574	0.87622	0.85943	0.76089	0.64617	0.56042	0.49882		1.3548	0.35699	0.36803	0.40463
	1.35516	0.54139	0.59234	0.68908	0.7962	0.76476	0.59368	0.4443		1.35516	0.82872	0.80629	0.75898	0.70286	0.66672	0.66084	0.66749		1.35516	0.90657	0.89369	0.86505	0.81601	0.77635	0.72982	0.69672		1.35516	0.73935	0.74831	0.80769	0.86951	0.88804	0.82539	0.7246		1.35516	0.87971	0.87777	0.8582	0.75803	0.64269	0.55718	0.50024		1.35516	0.35677	0.36938	0.40452
	1.35551	0.54339	0.59741	0.6916	0.79697	0.7601	0.58764	0.4429		1.35551	0.82457	0.80306	0.75486	0.69925	0.66525	0.66022	0.66937		1.35551	0.90586	0.8913	0.86258	0.81593	0.77302	0.73065	0.69935		1.35551	0.73855	0.75101	0.81035	0.87033	0.88665	0.82453	0.72372		1.35551	0.88116	0.87839	0.85612	0.75446	0.63837	0.55448	0.49997		1.35551	0.35657	0.37139	0.40491
	1.35587	0.54319	0.60086	0.69372	0.79718	0.75539	0.58078	0.44169		1.35587	0.81964	0.79888	0.75038	0.69517	0.66412	0.65974	0.66941		1.35587	0.90335	0.88723	0.85891	0.81553	0.76992	0.73065	0.70096		1.35587	0.73651	0.75361	0.8109	0.87	0.88446	0.82302	0.72255		1.35587	0.88048	0.87764	0.85298	0.75045	0.63396	0.55305	0.49797		1.35587	0.35605	0.37335	0.40625
	1.35622	0.54158	0.60266	0.69583	0.7973	0.75111	0.57371	0.43903		1.35622	0.81436	0.79377	0.74537	0.69109	0.66348	0.65974	0.66887		1.35622	0.89916	0.88256	0.8548	0.81385	0.7677	0.72961	0.70052		1.35622	0.73444	0.7556	0.81	0.86878	0.88159	0.82071	0.72018		1.35622	0.87853	0.87544	0.84891	0.74599	0.63016	0.5523	0.4951		1.35622	0.35508	0.37474	0.40843
	1.35658	0.53992	0.60309	0.69818	0.79716	0.7474	0.56693	0.43386		1.35658	0.80956	0.78823	0.73994	0.68762	0.66319	0.66004	0.66873		1.35658	0.89426	0.87861	0.85108	0.81082	0.76613	0.72774	0.69842		1.35658	0.73336	0.75663	0.80913	0.86711	0.87852	0.81781	0.71714		1.35658	0.87611	0.87244	0.8445	0.74095	0.62664	0.55117	0.49227		1.35658	0.35395	0.37551	0.41107
	1.35693	0.53954	0.60299	0.70096	0.79678	0.74384	0.56039	0.42673		1.35693	0.8057	0.78313	0.73461	0.68509	0.6626	0.66022	0.66949		1.35693	0.88984	0.87598	0.84823	0.80707	0.76449	0.72563	0.69589		1.35693	0.73349	0.75692	0.80914	0.86555	0.87591	0.81466	0.71468		1.35693	0.87387	0.8696	0.84062	0.73553	0.62248	0.54908	0.48934		1.35693	0.35323	0.37615	0.41394
	1.35729	0.54114	0.60351	0.70437	0.79661	0.73998	0.55398	0.41931		1.35729	0.80234	0.77907	0.73015	0.68345	0.66101	0.65995	0.6712		1.35729	0.88659	0.87434	0.84607	0.80342	0.7625	0.72387	0.69406		1.35729	0.73444	0.75707	0.80985	0.86457	0.87422	0.81163	0.71351		1.35729	0.87255	0.86774	0.8377	0.73044	0.61771	0.54611	0.4857		1.35729	0.35321	0.37706	0.41667
	1.35764	0.54474	0.60564	0.70882	0.79708	0.73605	0.54827	0.41324		1.35764	0.79873	0.77601	0.72719	0.68266	0.65847	0.6594	0.67339		1.35764	0.88471	0.87331	0.84398	0.80067	0.76066	0.72264	0.69335		1.35764	0.73599	0.75765	0.81098	0.86443	0.87334	0.80922	0.71363		1.35764	0.87287	0.86726	0.83558	0.72642	0.61383	0.54269	0.48168		1.35764	0.35367	0.37823	0.41896
	1.358	0.54994	0.60964	0.71464	0.79821	0.73268	0.54425	0.40969		1.358	0.79505	0.77343	0.72601	0.68268	0.65603	0.65913	0.6755		1.358	0.88413	0.87288	0.84174	0.79924	0.75972	0.72183	0.69356		1.358	0.73809	0.75905	0.81278	0.86518	0.87283	0.80773	0.71447		1.358	0.87494	0.86799	0.83397	0.72366	0.61225	0.53944	0.47865		1.358	0.35428	0.3792	0.42101
	1.35835	0.55612	0.61514	0.72142	0.79983	0.72998	0.54237	0.409		1.35835	0.79208	0.77089	0.7264	0.68318	0.65484	0.65978	0.67696		1.35835	0.88444	0.87291	0.83978	0.79875	0.75975	0.72128	0.69433		1.35835	0.74045	0.76124	0.81542	0.86674	0.8725	0.80669	0.715		1.35835	0.8782	0.86936	0.83263	0.72152	0.61277	0.53694	0.47742		1.35835	0.3551	0.3793	0.42323
	1.35871	0.56241	0.62151	0.72808	0.80185	0.72755	0.54223	0.4102		1.35871	0.79001	0.76817	0.72764	0.68337	0.6553	0.66162	0.67741		1.35871	0.88511	0.87296	0.83851	0.79812	0.75997	0.72095	0.69544		1.35871	0.7427	0.7637	0.81848	0.86913	0.87238	0.80525	0.71445		1.35871	0.88207	0.87073	0.83112	0.71908	0.61411	0.53566	0.4773		1.35871	0.35645	0.3783	0.42557
	1.35906	0.5683	0.62819	0.73393	0.80448	0.72513	0.54294	0.41109		1.35906	0.78826	0.76528	0.72879	0.68259	0.65683	0.66427	0.67733		1.35906	0.88593	0.87295	0.83781	0.79662	0.75954	0.7208	0.69676		1.35906	0.74499	0.76589	0.82149	0.87231	0.87269	0.80327	0.71281		1.35906	0.88626	0.87173	0.82895	0.71591	0.6149	0.53594	0.47694		1.35906	0.35838	0.37679	0.42788
	1.35942	0.57407	0.63481	0.73912	0.80788	0.72262	0.54331	0.40958		1.35942	0.78646	0.76262	0.7291	0.68087	0.65821	0.66705	0.6776		1.35942	0.88704	0.87333	0.83736	0.79466	0.75828	0.72105	0.69815		1.35942	0.74796	0.76782	0.82441	0.87588	0.87389	0.80144	0.71041		1.35942	0.89045	0.8724	0.82613	0.71236	0.61418	0.53755	0.47573		1.35942	0.36037	0.37585	0.43033
	1.35978	0.58009	0.64092	0.74369	0.81121	0.71947	0.54203	0.40485		1.35978	0.78469	0.76052	0.72817	0.67867	0.65802	0.66947	0.67837		1.35978	0.88811	0.8741	0.83674	0.7929	0.7565	0.7221	0.69942		1.35978	0.75197	0.77001	0.82722	0.87917	0.87592	0.80053	0.70735		1.35978	0.89374	0.87285	0.82295	0.70922	0.61161	0.53919	0.4745		1.35978	0.36168	0.37621	0.43289
	1.36013	0.58597	0.64587	0.74717	0.81302	0.71504	0.53845	0.3977		1.36013	0.78271	0.75868	0.72595	0.67599	0.65552	0.67115	0.67937		1.36013	0.88816	0.87421	0.8354	0.7911	0.75422	0.72399	0.70046		1.36013	0.75645	0.77284	0.82938	0.88174	0.87764	0.80039	0.70371		1.36013	0.89509	0.87292	0.81935	0.70689	0.60761	0.53912	0.47466		1.36013	0.36197	0.37785	0.43517
	1.36049	0.59118	0.64948	0.7494	0.81256	0.70931	0.53312	0.38995		1.36049	0.78007	0.75651	0.72252	0.67252	0.65151	0.67181	0.68077		1.36049	0.88613	0.87256	0.83292	0.78849	0.75121	0.72618	0.70124		1.36049	0.76033	0.77609	0.83062	0.88369	0.87774	0.8	0.70004		1.36049	0.89431	0.87245	0.81502	0.70494	0.60301	0.53643	0.4766		1.36049	0.36158	0.38033	0.43697
	1.36085	0.59563	0.65237	0.75124	0.81023	0.70295	0.52744	0.38377		1.36085	0.77678	0.75376	0.71808	0.66816	0.64804	0.67189	0.68284		1.36085	0.88194	0.86924	0.82934	0.78488	0.7477	0.72819	0.70211		1.36085	0.76308	0.77914	0.83142	0.8853	0.87613	0.79856	0.6975		1.36085	0.89245	0.87153	0.81014	0.70256	0.59872	0.53165	0.47946		1.36085	0.361	0.38316	0.43863
	1.36121	0.59974	0.65554	0.75395	0.80736	0.69715	0.52262	0.3806		1.36121	0.77331	0.75046	0.71316	0.66359	0.64713	0.67256	0.68529		1.36121	0.87698	0.8657	0.82514	0.78117	0.74465	0.72971	0.70422		1.36121	0.76523	0.78142	0.83257	0.88666	0.87404	0.79621	0.69699		1.36121	0.89123	0.87026	0.80559	0.69936	0.59552	0.52631	0.4822		1.36121	0.36039	0.38604	0.44049
	1.36156	0.60397	0.6597	0.75807	0.80544	0.69268	0.5184	0.37999		1.36156	0.77018	0.74675	0.70836	0.66019	0.64914	0.67467	0.68754		1.36156	0.87334	0.86318	0.82131	0.77836	0.74289	0.73014	0.70865		1.36156	0.76758	0.78287	0.83433	0.88773	0.87276	0.7935	0.69804		1.36156	0.89162	0.8685	0.80218	0.69591	0.59334	0.5218	0.48374		1.36156	0.35996	0.3891	0.44249
	1.36192	0.60815	0.66476	0.76317	0.80484	0.68915	0.51343	0.37984		1.36192	0.76745	0.74299	0.70385	0.65901	0.65266	0.67787	0.6892		1.36192	0.87202	0.86149	0.81872	0.7764	0.74227	0.72911	0.71462		1.36192	0.77017	0.78393	0.83648	0.88857	0.87245	0.79068	0.69881		1.36192	0.89293	0.86611	0.79998	0.69311	0.59118	0.5187	0.48295		1.36192	0.36043	0.39217	0.44436
	1.36228	0.61144	0.66985	0.76816	0.80448	0.68537	0.50691	0.37827		1.36228	0.76462	0.73971	0.69945	0.65974	0.65577	0.68077	0.69056		1.36228	0.87201	0.85947	0.81723	0.77465	0.74184	0.72742	0.71949		1.36228	0.7721	0.78518	0.83863	0.88908	0.87222	0.78782	0.69769		1.36228	0.89335	0.86325	0.79829	0.69074	0.58805	0.5168	0.47989		1.36228	0.36225	0.39432	0.44617
	1.36264	0.61314	0.67394	0.77169	0.80312	0.68033	0.49961	0.37523		1.36264	0.76099	0.73686	0.69508	0.661	0.65723	0.682	0.69221		1.36264	0.87131	0.85636	0.81573	0.77299	0.74079	0.72655	0.72124		1.36264	0.77254	0.78672	0.84034	0.88866	0.87107	0.78492	0.69476		1.36264	0.89173	0.86008	0.79605	0.68778	0.58401	0.51571	0.47645		1.36264	0.36471	0.39466	0.44814
	1.36299	0.61357	0.67647	0.77291	0.80064	0.67401	0.49319	0.37195		1.36299	0.75623	0.73347	0.69087	0.66129	0.65669	0.68126	0.69407		1.36299	0.86881	0.85207	0.8134	0.77136	0.73904	0.72688	0.71986		1.36299	0.77152	0.78817	0.84134	0.88652	0.86871	0.78206	0.69132		1.36299	0.88845	0.85655	0.79265	0.68386	0.57995	0.51527	0.47427		1.36299	0.3665	0.39345	0.4502
	1.36335	0.61377	0.67738	0.7722	0.79769	0.66739	0.48855	0.36921		1.36335	0.75045	0.72877	0.68699	0.65979	0.65454	0.67894	0.69551		1.36335	0.86465	0.84697	0.81019	0.76932	0.73695	0.72736	0.71662		1.36335	0.76984	0.78915	0.84186	0.88266	0.86532	0.77949	0.68848		1.36335	0.8843	0.8528	0.78819	0.67935	0.57646	0.51535	0.47313		1.36335	0.36698	0.39179	0.45219
	1.36371	0.6144	0.67737	0.77098	0.79487	0.66156	0.48517	0.36705		1.36371	0.74418	0.72303	0.68341	0.65662	0.65186	0.67559	0.69636		1.36371	0.85944	0.8417	0.80659	0.76638	0.73493	0.72665	0.7131		1.36371	0.76833	0.78945	0.84241	0.87831	0.86127	0.77775	0.6864		1.36371	0.8795	0.84914	0.7831	0.67456	0.57361	0.51548	0.47204		1.36371	0.36643	0.39079	0.45412
	1.36407	0.6155	0.67788	0.77081	0.7922	0.65669	0.48205	0.3657		1.36407	0.73837	0.71725	0.68003	0.65265	0.64998	0.67243	0.69741		1.36407	0.85366	0.83693	0.80324	0.76257	0.73354	0.72451	0.71046		1.36407	0.76745	0.78903	0.84319	0.87515	0.85728	0.77721	0.6845		1.36407	0.87425	0.84587	0.77784	0.66968	0.57115	0.51505	0.47068		1.36407	0.36575	0.39131	0.45602
	1.36443	0.61735	0.68027	0.77245	0.78939	0.65191	0.47861	0.36541		1.36443	0.73391	0.71242	0.67695	0.64904	0.64931	0.67142	0.69993		1.36443	0.84791	0.83323	0.80057	0.75877	0.7332	0.72223	0.70929		1.36443	0.76756	0.78822	0.84394	0.87393	0.85422	0.77746	0.68253		1.36443	0.86959	0.84317	0.77311	0.66517	0.5688	0.51403	0.46926		1.36443	0.36583	0.39383	0.45798
	1.36479	0.62089	0.68471	0.77558	0.78639	0.64641	0.47474	0.3655		1.36479	0.73114	0.70901	0.67463	0.64661	0.64903	0.6736	0.70432		1.36479	0.84335	0.83093	0.79855	0.75639	0.73355	0.72146	0.71004		1.36479	0.76908	0.78783	0.84434	0.87414	0.85251	0.77736	0.6811		1.36479	0.86676	0.84106	0.76949	0.66164	0.56661	0.51307	0.46784		1.36479	0.36687	0.39808	0.46032
	1.36515	0.62683	0.69013	0.77936	0.78357	0.64039	0.47061	0.36494		1.36515	0.72961	0.70677	0.67361	0.64542	0.64818	0.67794	0.70952		1.36515	0.84114	0.82989	0.7968	0.75616	0.73376	0.72257	0.71288		1.36515	0.77198	0.78876	0.8445	0.87493	0.85175	0.77626	0.68079		1.36515	0.8659	0.83933	0.76678	0.65916	0.56498	0.51269	0.46636		1.36515	0.36835	0.40284	0.46348
	1.36551	0.63446	0.69556	0.78316	0.78131	0.63458	0.4667	0.36367		1.36551	0.72841	0.70506	0.67391	0.64484	0.64665	0.68232	0.71445		1.36551	0.84129	0.82963	0.79482	0.7574	0.73361	0.72462	0.71729		1.36551	0.77534	0.79138	0.84499	0.87591	0.85125	0.7745	0.68104		1.36551	0.86611	0.83772	0.76429	0.65715	0.56399	0.51267	0.46474		1.36551	0.3699	0.40668	0.46746
	1.36587	0.64208	0.70078	0.78649	0.77962	0.62928	0.46346	0.36208		1.36587	0.72658	0.70346	0.67463	0.64401	0.64497	0.68509	0.71862		1.36587	0.84261	0.82945	0.79224	0.7586	0.73352	0.7264	0.72205		1.36587	0.77803	0.79519	0.84628	0.87701	0.85058	0.77256	0.68064		1.36587	0.86631	0.83599	0.76171	0.65496	0.56326	0.5124	0.46253		1.36587	0.37164	0.40885	0.47163
	1.36623	0.64845	0.70612	0.78902	0.77813	0.62413	0.46075	0.36031		1.36623	0.72387	0.70195	0.67469	0.6425	0.64399	0.68587	0.72159		1.36623	0.84377	0.82868	0.78925	0.75851	0.73382	0.72732	0.72593		1.36623	0.77983	0.79913	0.8485	0.87822	0.84961	0.77057	0.67891		1.36623	0.86606	0.83408	0.75907	0.65205	0.5623	0.51139	0.45948		1.36623	0.374	0.40956	0.47547
	1.36659	0.65353	0.7119	0.79111	0.7766	0.61845	0.458	0.35842		1.36659	0.72089	0.70069	0.67355	0.64079	0.64454	0.68559	0.72316		1.36659	0.84421	0.82723	0.7865	0.75697	0.73453	0.72754	0.72838		1.36659	0.78166	0.80252	0.85157	0.87949	0.84825	0.76878	0.6763		1.36659	0.86579	0.83194	0.75641	0.64806	0.56089	0.50979	0.45656		1.36659	0.37734	0.40954	0.47887
	1.36695	0.65789	0.71787	0.79347	0.77476	0.61145	0.4547	0.35603		1.36695	0.71821	0.69945	0.67125	0.63986	0.64662	0.6854	0.72374		1.36695	0.84398	0.82551	0.78457	0.75472	0.73529	0.72777	0.72944		1.36695	0.7844	0.80544	0.85506	0.88074	0.84647	0.76725	0.67376		1.36695	0.86602	0.82937	0.75357	0.6431	0.55902	0.50831	0.45532		1.36695	0.38126	0.40957	0.48176
	1.36731	0.66201	0.72319	0.79636	0.7721	0.60301	0.4508	0.3524		1.36731	0.71569	0.69737	0.66806	0.63983	0.64899	0.68577	0.72392		1.36731	0.84276	0.82361	0.78343	0.75276	0.73529	0.72891	0.72926		1.36731	0.78792	0.80808	0.85811	0.88171	0.84432	0.76546	0.67177		1.36731	0.86629	0.82609	0.75032	0.6377	0.55675	0.50741	0.45614		1.36731	0.38468	0.4102	0.48392
	1.36767	0.66621	0.72744	0.79934	0.76809	0.5944	0.44671	0.3477		1.36767	0.71299	0.69367	0.66425	0.63982	0.65027	0.68671	0.7242		1.36767	0.84005	0.82111	0.78256	0.7517	0.73395	0.73122	0.72801		1.36767	0.79134	0.81045	0.8601	0.88194	0.84171	0.76297	0.67024		1.36767	0.86549	0.82227	0.74649	0.63233	0.55434	0.50705	0.45786		1.36767	0.38703	0.41148	0.48567
	1.36803	0.67082	0.73124	0.80194	0.76303	0.58754	0.44283	0.34343		1.36803	0.71015	0.68882	0.66025	0.63909	0.65024	0.68856	0.72509		1.36803	0.83628	0.8179	0.78146	0.75157	0.7316	0.73417	0.72648		1.36803	0.79413	0.81262	0.86137	0.88125	0.83873	0.76017	0.66929		1.36803	0.86337	0.81877	0.74223	0.62732	0.55224	0.50729	0.45893		1.36803	0.38842	0.41302	0.48816
	1.36839	0.67644	0.73563	0.80427	0.75824	0.58339	0.43909	0.34087		1.36839	0.70733	0.68428	0.65685	0.63788	0.64987	0.69194	0.72703		1.36839	0.83302	0.81476	0.77992	0.7522	0.72943	0.73701	0.72639		1.36839	0.79668	0.81491	0.86303	0.88024	0.83622	0.75784	0.6692		1.36839	0.86088	0.81639	0.73812	0.62323	0.55052	0.50813	0.45873		1.36839	0.38905	0.41469	0.49231
	1.36875	0.68345	0.741	0.80679	0.75513	0.58164	0.43541	0.33971		1.36875	0.7046	0.68121	0.65476	0.63694	0.65042	0.69711	0.72988		1.36875	0.83166	0.81286	0.77821	0.75323	0.72855	0.73909	0.72932		1.36875	0.7996	0.81758	0.86566	0.88005	0.83521	0.7563	0.66969		1.36875	0.85908	0.81513	0.73476	0.62069	0.54877	0.50883	0.45773		1.36875	0.38911	0.41666	0.49772
	1.36911	0.69126	0.74674	0.80956	0.75394	0.58122	0.43233	0.3387		1.36911	0.70199	0.67964	0.65385	0.63662	0.65219	0.70351	0.73292		1.36911	0.83198	0.81252	0.77683	0.75401	0.72928	0.73986	0.73523		1.36911	0.80278	0.8205	0.86858	0.88112	0.83585	0.75538	0.66969		1.36911	0.85813	0.81434	0.73219	0.61977	0.54684	0.5086	0.4566		1.36911	0.38925	0.41891	0.50299
	1.36947	0.69862	0.75199	0.81212	0.75366	0.5805	0.43038	0.33727		1.36947	0.6996	0.679	0.65326	0.63669	0.65461	0.70992	0.73586		1.36947	0.83255	0.8127	0.77622	0.75375	0.73083	0.73943	0.74251		1.36947	0.80564	0.82325	0.8708	0.88265	0.83723	0.75461	0.66839		1.36947	0.85753	0.81329	0.72984	0.61965	0.54525	0.50761	0.45599		1.36947	0.39047	0.4212	0.50724
	1.36984	0.70482	0.75641	0.81397	0.75286	0.57787	0.4294	0.33637		1.36984	0.6974	0.67892	0.65212	0.63671	0.65692	0.7149	0.73909		1.36984	0.83229	0.81197	0.77618	0.75204	0.73177	0.73854	0.74895		1.36984	0.80802	0.82518	0.87197	0.88355	0.83809	0.75352	0.66604		1.36984	0.85677	0.81163	0.72694	0.61904	0.54443	0.50682	0.45671		1.36984	0.3933	0.42347	0.51064
	1.3702	0.70997	0.76015	0.815	0.75031	0.57296	0.42859	0.33736		1.3702	0.69501	0.67909	0.65009	0.63629	0.65853	0.71761	0.7425		1.3702	0.83114	0.80977	0.77586	0.74892	0.73105	0.73781	0.75251		1.3702	0.81021	0.82588	0.87223	0.88348	0.83742	0.75194	0.66344		1.3702	0.85539	0.80922	0.72316	0.6172	0.54399	0.50707	0.45895		1.3702	0.39707	0.42602	0.5139
	1.37056	0.71449	0.76344	0.81542	0.74552	0.5666	0.427	0.33996		1.37056	0.69198	0.67863	0.64735	0.63516	0.65901	0.71822	0.74522		1.37056	0.82931	0.80657	0.77447	0.74483	0.72903	0.73765	0.75217		1.37056	0.81208	0.82563	0.87189	0.88268	0.83503	0.75001	0.66092		1.37056	0.85279	0.80582	0.71869	0.61412	0.54298	0.50815	0.4616		1.37056	0.40055	0.42918	0.51768
	1.37092	0.71834	0.76614	0.81526	0.73905	0.55974	0.42371	0.34195		1.37092	0.68836	0.67656	0.6442	0.63352	0.65822	0.71756	0.74683		1.37092	0.82652	0.80306	0.77186	0.74055	0.72702	0.7384	0.74853		1.37092	0.81294	0.82511	0.87118	0.88133	0.83159	0.74765	0.65843		1.37092	0.84869	0.80119	0.71375	0.61018	0.54088	0.50867	0.4628		1.37092	0.4031	0.43284	0.5222
	1.37129	0.72092	0.7677	0.8143	0.7321	0.55306	0.41832	0.34142		1.37129	0.68452	0.67277	0.64095	0.6322	0.65652	0.71629	0.74771		1.37129	0.82241	0.79951	0.76837	0.73689	0.72596	0.73977	0.74354		1.37129	0.81251	0.82479	0.87023	0.87958	0.82803	0.74465	0.65628		1.37129	0.84342	0.79559	0.70843	0.60603	0.53808	0.50737	0.46156		1.37129	0.40498	0.43624	0.52709
	1.37165	0.72219	0.76821	0.81251	0.72567	0.54724	0.41195	0.33885		1.37165	0.68052	0.66819	0.63793	0.63193	0.65497	0.71508	0.74815		1.37165	0.81746	0.79606	0.7646	0.73433	0.72594	0.74087	0.73958		1.37165	0.81162	0.82497	0.86927	0.87794	0.82504	0.74145	0.6551		1.37165	0.83782	0.7899	0.70281	0.60257	0.53553	0.50448	0.45898		1.37165	0.40677	0.43876	0.53199
	1.37201	0.72333	0.76878	0.81026	0.72017	0.54246	0.40683	0.33612		1.37201	0.67636	0.66398	0.6355	0.63262	0.65464	0.71479	0.74847		1.37201	0.8128	0.79298	0.76119	0.73286	0.72655	0.74118	0.7382		1.37201	0.81163	0.82599	0.8687	0.87692	0.8227	0.73886	0.65504		1.37201	0.83286	0.78492	0.69722	0.60028	0.53398	0.50143	0.45729		1.37201	0.40865	0.44049	0.53669
	1.37237	0.72557	0.7705	0.80786	0.71539	0.53795	0.40402	0.33412		1.37237	0.67229	0.66043	0.63371	0.63342	0.65577	0.71581	0.74941		1.37237	0.80917	0.79043	0.75828	0.7321	0.727	0.74087	0.73922		1.37237	0.81325	0.82781	0.86868	0.87638	0.82055	0.73685	0.65524		1.37237	0.82903	0.78071	0.69218	0.59878	0.5335	0.49929	0.45783		1.37237	0.41027	0.44175	0.54081
	1.37274	0.72877	0.77348	0.80547	0.7109	0.5327	0.40227	0.33228		1.37274	0.66864	0.65709	0.63229	0.63355	0.65779	0.71762	0.75171		1.37274	0.80654	0.78822	0.75571	0.73138	0.72666	0.74051	0.74138		1.37274	0.81593	0.82985	0.86886	0.87553	0.81821	0.73457	0.65447		1.37274	0.8259	0.77691	0.68793	0.59721	0.53371	0.49815	0.46012		1.37274	0.41132	0.44292	0.54406
	1.3731	0.73205	0.77722	0.80351	0.70626	0.52686	0.39972	0.33015		1.3731	0.66561	0.65357	0.63092	0.63268	0.65988	0.71962	0.75556		1.3731	0.80446	0.78593	0.7535	0.73019	0.7258	0.74081	0.74378		1.3731	0.81865	0.83175	0.8691	0.87382	0.81591	0.73164	0.65221		1.3731	0.82269	0.7733	0.68439	0.59484	0.53406	0.49776	0.46281		1.3731	0.41187	0.44459	0.54686
	1.37346	0.73499	0.78108	0.80241	0.70113	0.5215	0.39587	0.32818		1.37346	0.66333	0.64992	0.62946	0.63097	0.66146	0.72189	0.76044		1.37346	0.80257	0.78331	0.7515	0.72856	0.72504	0.74239	0.74651		1.37346	0.82093	0.83368	0.86984	0.87149	0.81417	0.7286	0.64876		1.37346	0.81911	0.76985	0.68143	0.59161	0.53363	0.49794	0.46483		1.37346	0.4124	0.44725	0.54987
	1.37383	0.73777	0.78449	0.80202	0.69533	0.51732	0.3916	0.32695		1.37383	0.66174	0.64652	0.62798	0.62882	0.66248	0.72489	0.76517		1.37383	0.8006	0.78051	0.74925	0.72684	0.7246	0.74517	0.74967		1.37383	0.82284	0.83594	0.87146	0.86947	0.81304	0.72614	0.64458		1.37383	0.81528	0.76632	0.67888	0.58806	0.53168	0.49836	0.46573		1.37383	0.41368	0.45099	0.55316
	1.37419	0.74075	0.78715	0.80174	0.68905	0.51404	0.38775	0.32644		1.37419	0.66045	0.64357	0.62664	0.62659	0.66338	0.72863	0.76843		1.37419	0.7983	0.77797	0.74639	0.72528	0.72448	0.74823	0.75246		1.37419	0.82443	0.83862	0.87358	0.86856	0.81192	0.72463	0.64017		1.37419	0.81134	0.76232	0.67645	0.58466	0.52858	0.49832	0.4656		1.37419	0.41633	0.45543	0.55629
	1.37456	0.74442	0.78919	0.80122	0.68294	0.51091	0.38423	0.32637		1.37456	0.65889	0.64106	0.62554	0.62472	0.66459	0.73258	0.76989		1.37456	0.79563	0.77607	0.74316	0.72392	0.72479	0.75071	0.75372		1.37456	0.82577	0.84158	0.87533	0.86867	0.81026	0.7241	0.63653		1.37456	0.80738	0.75785	0.67383	0.58163	0.52538	0.49728	0.46518		1.37456	0.42018	0.45991	0.55926
	1.37492	0.7495	0.79124	0.80044	0.67767	0.50748	0.38053	0.32634		1.37492	0.65678	0.63886	0.62473	0.62382	0.66613	0.73627	0.7709		1.37492	0.79296	0.77483	0.74024	0.72274	0.72557	0.75274	0.75308		1.37492	0.82739	0.84448	0.87603	0.86913	0.80795	0.72443	0.63503		1.37492	0.8036	0.75337	0.67084	0.57935	0.52273	0.49566	0.46548		1.37492	0.42431	0.46395	0.56274
	1.37529	0.75609	0.79379	0.7992	0.67312	0.50365	0.37672	0.32549		1.37529	0.65411	0.63697	0.62426	0.62424	0.6678	0.73982	0.77328		1.37529	0.79071	0.77385	0.73831	0.72187	0.72662	0.755	0.75152		1.37529	0.82992	0.84696	0.87569	0.86923	0.80525	0.7251	0.63613		1.37529	0.80011	0.74923	0.6674	0.57806	0.52083	0.49459	0.46696		1.37529	0.4278	0.46749	0.56726
	1.37565	0.76312	0.79678	0.79711	0.66853	0.49911	0.37358	0.32323		1.37565	0.65093	0.63536	0.62404	0.62575	0.66956	0.74357	0.77712		1.37565	0.78887	0.77275	0.73749	0.72155	0.72759	0.7576	0.75094		1.37565	0.83311	0.84878	0.87497	0.86868	0.80256	0.72523	0.63858		1.37565	0.79679	0.74529	0.66347	0.577	0.51973	0.49487	0.46918		1.37565	0.43044	0.4708	0.57245
	1.37602	0.76924	0.79975	0.79438	0.66361	0.49353	0.37164	0.31996		1.37602	0.64744	0.63385	0.62371	0.62768	0.67148	0.74736	0.78058		1.37602	0.78714	0.77155	0.73722	0.72183	0.72824	0.7598	0.75259		1.37602	0.83613	0.84995	0.87469	0.86766	0.8003	0.72416	0.64072		1.37602	0.79343	0.74137	0.65906	0.57505	0.51938	0.49622	0.47126		1.37602	0.43258	0.47409	0.57755
	1.37638	0.7743	0.80246	0.79204	0.65905	0.48746	0.3706	0.31676		1.37638	0.6444	0.63229	0.62282	0.62928	0.67365	0.75066	0.78223		1.37638	0.78545	0.7706	0.73685	0.72256	0.72878	0.7609	0.75646		1.37638	0.83869	0.8509	0.87525	0.86671	0.79863	0.72202	0.6422		1.37638	0.79017	0.73761	0.65452	0.5721	0.5193	0.49747	0.47241		1.37638	0.43474	0.47751	0.58252
	1.37675	0.77917	0.80494	0.79098	0.6557	0.48232	0.3697	0.31447		1.37675	0.64268	0.63092	0.6212	0.63022	0.67617	0.75317	0.7827		1.37675	0.78402	0.77008	0.73629	0.72332	0.72982	0.76114	0.76199		1.37675	0.84142	0.85232	0.87657	0.86627	0.79724	0.71953	0.6436		1.37675	0.7875	0.73435	0.65067	0.56924	0.51894	0.49756	0.47204		1.37675	0.4374	0.48133	0.58793
	1.37711	0.7841	0.80708	0.79098	0.65307	0.4789	0.36842	0.31313		1.37711	0.64232	0.62989	0.61909	0.63078	0.67917	0.75486	0.78341		1.37711	0.78299	0.76961	0.7358	0.72344	0.7316	0.76121	0.76829		1.37711	0.84493	0.85438	0.87836	0.86623	0.79577	0.71731	0.64497		1.37711	0.78546	0.73156	0.64819	0.56742	0.51825	0.49632	0.47015		1.37711	0.44086	0.4856	0.59387
	1.37748	0.78802	0.80864	0.79082	0.64962	0.47634	0.36683	0.31206		1.37748	0.6423	0.62882	0.61684	0.63157	0.68268	0.75564	0.78471		1.37748	0.78214	0.76838	0.73545	0.72247	0.73354	0.76136	0.77366		1.37748	0.84875	0.85636	0.88021	0.86591	0.79408	0.71545	0.6455		1.37748	0.78321	0.72883	0.6468	0.56654	0.51734	0.49451	0.46762		1.37748	0.44488	0.49004	0.59954
	1.37784	0.78996	0.80969	0.78913	0.64443	0.47302	0.36531	0.31074		1.37784	0.64155	0.6273	0.61454	0.63283	0.68622	0.75569	0.78607		1.37784	0.78091	0.76579	0.73492	0.72082	0.73467	0.76145	0.77634		1.37784	0.85163	0.8573	0.88165	0.86471	0.79242	0.71361	0.64436		1.37784	0.77969	0.72565	0.64536	0.56564	0.51597	0.49324	0.46585		1.37784	0.44887	0.49437	0.60426
	1.37821	0.79007	0.81035	0.78514	0.63787	0.46803	0.36396	0.30945		1.37821	0.63979	0.62519	0.61228	0.63409	0.68887	0.75581	0.78749		1.37821	0.77868	0.76208	0.73388	0.71939	0.73449	0.76161	0.77604		1.37821	0.85267	0.85705	0.88236	0.86267	0.79096	0.71152	0.64135		1.37821	0.77453	0.72174	0.64308	0.5638	0.51403	0.49322	0.46598		1.37821	0.45234	0.49858	0.60815
	1.37858	0.78929	0.81055	0.77915	0.63092	0.4618	0.36223	0.30877		1.37858	0.63729	0.62256	0.61038	0.63454	0.68986	0.75682	0.7895		1.37858	0.77536	0.7582	0.73203	0.71879	0.73333	0.76233	0.77405		1.37858	0.85193	0.85621	0.88227	0.86025	0.78932	0.70916	0.63713		1.37858	0.76825	0.71707	0.63995	0.56081	0.51175	0.49418	0.46833		1.37858	0.4552	0.50268	0.61176
	1.37894	0.78858	0.81013	0.77219	0.62419	0.4558	0.3592	0.30866		1.37894	0.63433	0.61947	0.60915	0.63369	0.68922	0.75871	0.79189		1.37894	0.77155	0.75509	0.7291	0.71888	0.73204	0.76387	0.77204		1.37894	0.85032	0.85533	0.88149	0.85773	0.78691	0.70669	0.633		1.37894	0.76188	0.71178	0.63629	0.55742	0.50939	0.49537	0.47204		1.37894	0.45755	0.5065	0.61545
	1.37931	0.78846	0.80932	0.76552	0.61787	0.45145	0.35471	0.30821		1.37931	0.63095	0.6163	0.6084	0.6317	0.68767	0.76068	0.79391		1.37931	0.76794	0.75288	0.7253	0.71909	0.73143	0.76606	0.77077		1.37931	0.84908	0.85446	0.88015	0.855	0.78381	0.70435	0.6297		1.37931	0.75612	0.70617	0.63235	0.55461	0.50718	0.49622	0.47575		1.37931	0.45955	0.50981	0.61926
	1.37968	0.78931	0.80888	0.76013	0.61171	0.44904	0.35005	0.30666		1.37968	0.62734	0.61381	0.6078	0.6292	0.68614	0.76238	0.79547		1.37968	0.76467	0.75097	0.72165	0.71894	0.732	0.76875	0.77028		1.37968	0.84921	0.85378	0.87844	0.85204	0.78063	0.70244	0.62684		1.37968	0.75106	0.70086	0.62819	0.55267	0.50551	0.49629	0.47863		1.37968	0.46145	0.5127	0.6233
	1.38005	0.79176	0.80968	0.75655	0.60533	0.4476	0.34671	0.30475		1.38005	0.62401	0.61272	0.60746	0.62713	0.6857	0.76442	0.79716		1.38005	0.76178	0.7489	0.71943	0.7184	0.73397	0.77209	0.7708		1.38005	0.8509	0.85406	0.87689	0.84923	0.77794	0.70134	0.6237		1.38005	0.74675	0.69657	0.62396	0.55121	0.50483	0.49532	0.48022		1.38005	0.46388	0.51582	0.62805
	1.38041	0.7964	0.81169	0.7549	0.599	0.44582	0.34497	0.30419		1.38041	0.62152	0.61324	0.60772	0.62659	0.68754	0.76735	0.79958		1.38041	0.75954	0.74689	0.71917	0.71796	0.73691	0.77607	0.77285		1.38041	0.85368	0.85618	0.87642	0.84742	0.77616	0.70132	0.62058		1.38041	0.74364	0.69347	0.62015	0.54981	0.50535	0.49363	0.48023		1.38041	0.46761	0.52009	0.63384
	1.38078	0.8026	0.81363	0.75459	0.59361	0.44285	0.34399	0.30531		1.38078	0.62009	0.61443	0.60824	0.62805	0.69168	0.77079	0.80282		1.38078	0.7582	0.7453	0.71999	0.71802	0.73984	0.77982	0.77627		1.38078	0.85696	0.8601	0.87756	0.84692	0.77526	0.70178	0.61884		1.38078	0.74195	0.69095	0.6172	0.54821	0.5069	0.49202	0.47909		1.38078	0.4727	0.52585	0.64014
	1.38115	0.80819	0.81385	0.7539	0.58942	0.43866	0.34267	0.30639		1.38115	0.61913	0.61461	0.60803	0.63058	0.69606	0.77387	0.80608		1.38115	0.75742	0.74402	0.72014	0.71824	0.74188	0.78192	0.78004		1.38115	0.86002	0.86449	0.87943	0.84665	0.77423	0.70126	0.61914		1.38115	0.74067	0.68818	0.61489	0.54623	0.50911	0.49135	0.47805		1.38115	0.47819	0.53233	0.64562
	1.38152	0.81135	0.81176	0.75112	0.58547	0.43387	0.34061	0.30606		1.38152	0.6177	0.61292	0.60677	0.63272	0.69861	0.7765	0.80819		1.38152	0.75648	0.74261	0.71854	0.71799	0.74291	0.78203	0.78339		1.38152	0.8621	0.8679	0.88037	0.84535	0.77191	0.69866	0.62024		1.38152	0.73806	0.68472	0.61259	0.54371	0.51155	0.49226	0.47778		1.38152	0.48328	0.53848	0.64956
	1.38188	0.81204	0.80808	0.74602	0.58077	0.42936	0.33829	0.30478		1.38188	0.61532	0.61009	0.60517	0.63406	0.69943	0.77963	0.80892		1.38188	0.75483	0.741	0.71565	0.71711	0.74342	0.78125	0.78648		1.38188	0.86301	0.86973	0.8796	0.84306	0.76827	0.69421	0.6202		1.38188	0.73332	0.68071	0.61	0.54066	0.5135	0.49481	0.47781		1.38188	0.48804	0.54388	0.65264
	1.38225	0.81175	0.80453	0.73974	0.57521	0.4258	0.33667	0.30367		1.38225	0.61223	0.60749	0.60413	0.63529	0.70042	0.78444	0.80907		1.38225	0.75259	0.73962	0.71286	0.71618	0.74406	0.78095	0.7895		1.38225	0.86344	0.8702	0.8779	0.84083	0.7645	0.68929	0.6179		1.38225	0.72728	0.67664	0.60724	0.53745	0.51393	0.49807	0.47779		1.38225	0.49305	0.5488	0.6562
	1.38262	0.81216	0.80281	0.73351	0.56949	0.4232	0.33623	0.30255		1.38262	0.60945	0.60578	0.60429	0.63698	0.70321	0.79086	0.80957		1.38262	0.75044	0.73889	0.71141	0.71593	0.74538	0.7818	0.79179		1.38262	0.86439	0.87012	0.8766	0.83942	0.76172	0.68601	0.61384		1.38262	0.72184	0.67289	0.60448	0.53476	0.51218	0.50071	0.47847		1.38262	0.49856	0.55358	0.66088
	1.38299	0.81346	0.80301	0.72775	0.56413	0.42098	0.33626	0.29997		1.38299	0.60792	0.60441	0.60564	0.63863	0.70735	0.79689	0.81045		1.38299	0.74878	0.73873	0.71142	0.71617	0.74749	0.78347	0.79247		1.38299	0.86622	0.87032	0.87612	0.83832	0.75985	0.68548	0.60951		1.38299	0.71836	0.66933	0.60186	0.53316	0.50895	0.50181	0.48071		1.38299	0.50381	0.55794	0.66599
	1.38336	0.81453	0.80338	0.7223	0.55884	0.4185	0.3357	0.29564		1.38336	0.60755	0.60266	0.60733	0.63944	0.71113	0.80064	0.81079		1.38336	0.74717	0.73828	0.712	0.71603	0.74975	0.78547	0.79154		1.38336	0.86846	0.8709	0.87555	0.83642	0.75794	0.68662	0.60603		1.38336	0.71646	0.66552	0.59956	0.53258	0.50589	0.50115	0.48388		1.38336	0.50794	0.56145	0.67074
	1.38373	0.81472	0.80235	0.71719	0.55317	0.41537	0.33416	0.29094		1.38373	0.60756	0.60053	0.60824	0.63948	0.71385	0.80247	0.80972		1.38373	0.74522	0.73662	0.71236	0.71521	0.75123	0.78779	0.79		1.38373	0.87065	0.87143	0.87387	0.83356	0.75533	0.68801	0.60373		1.38373	0.71459	0.66124	0.59762	0.53243	0.50406	0.49883	0.48657		1.38373	0.51099	0.56423	0.67512
	1.3841	0.81439	0.79969	0.71256	0.54711	0.41177	0.33179	0.28717		1.3841	0.60728	0.59852	0.60775	0.63938	0.716	0.80403	0.80735		1.3841	0.74317	0.73354	0.71219	0.71408	0.75134	0.79044	0.78895		1.3841	0.87261	0.8716	0.87118	0.83049	0.75214	0.68916	0.60291		1.3841	0.71153	0.65671	0.59571	0.53228	0.50356	0.4954	0.4879		1.3841	0.51348	0.56674	0.67937
	1.38447	0.81409	0.79617	0.70837	0.54105	0.40837	0.3289	0.28472		1.38447	0.60652	0.59717	0.60622	0.63991	0.7183	0.80656	0.80461		1.38447	0.74142	0.72984	0.71145	0.71311	0.75044	0.79326	0.7892		1.38447	0.87442	0.87158	0.86874	0.828	0.74913	0.69008	0.60391		1.38447	0.70726	0.65252	0.59337	0.53197	0.50402	0.49237	0.48776		1.38447	0.51624	0.56962	0.68366
	1.38484	0.81402	0.79292	0.70441	0.53549	0.40557	0.32572	0.28358		1.38484	0.60565	0.59683	0.6046	0.64155	0.72112	0.81	0.80261		1.38484	0.74014	0.72679	0.7103	0.71273	0.74985	0.79627	0.79115		1.38484	0.87637	0.87192	0.86793	0.82629	0.74718	0.69053	0.60657		1.38484	0.70274	0.64929	0.59031	0.5313	0.50489	0.49143	0.48639		1.38484	0.52011	0.57364	0.68826
	1.38521	0.81385	0.79045	0.70027	0.53064	0.40322	0.32263	0.28379		1.38521	0.60485	0.5973	0.60354	0.64385	0.72413	0.81332	0.80182		1.38521	0.73914	0.72508	0.70893	0.71334	0.75064	0.79927	0.79425		1.38521	0.8785	0.87289	0.86899	0.82473	0.7464	0.69003	0.60978		1.38521	0.69875	0.64686	0.58656	0.53011	0.50552	0.49291	0.48456		1.38521	0.52516	0.57908	0.69306
	1.38558	0.8129	0.78821	0.69545	0.52644	0.40088	0.32017	0.2852		1.38558	0.60365	0.59785	0.60298	0.64579	0.7266	0.81556	0.80212		1.38558	0.73791	0.72434	0.70734	0.71503	0.75251	0.80128	0.79709		1.38558	0.88013	0.87412	0.87081	0.82242	0.74598	0.68818	0.61211		1.38558	0.69504	0.64411	0.58231	0.52863	0.50543	0.49547	0.48364		1.38558	0.53053	0.58538	0.69739
	1.38595	0.81067	0.78524	0.68959	0.52248	0.39802	0.31868	0.28687		1.38595	0.6014	0.59779	0.60262	0.64676	0.72823	0.81663	0.80314		1.38595	0.73591	0.72353	0.70544	0.71728	0.75418	0.80161	0.79878		1.38595	0.88041	0.87494	0.87188	0.81925	0.74516	0.685	0.61266		1.38595	0.69081	0.64014	0.57796	0.52728	0.50479	0.4975	0.48461		1.38595	0.53529	0.59172	0.70087
	1.38632	0.80719	0.78115	0.68275	0.51812	0.39422	0.31809	0.28754		1.38632	0.59825	0.5968	0.60231	0.64692	0.72937	0.81704	0.80434		1.38632	0.73285	0.72193	0.70333	0.71896	0.75454	0.801	0.79963		1.38632	0.87933	0.87493	0.87115	0.81591	0.74343	0.68097	0.61152		1.38632	0.68577	0.63542	0.57403	0.52628	0.50427	0.49818	0.48748		1.38632	0.5391	0.59763	0.70366
	1.38669	0.80305	0.77644	0.67534	0.51309	0.38966	0.31805	0.28667		1.38669	0.59504	0.59486	0.60196	0.64684	0.73063	0.81734	0.80515		1.38669	0.72912	0.71957	0.70123	0.71893	0.75352	0.80091	0.80041		1.38669	0.87774	0.87409	0.86839	0.81303	0.74046	0.67686	0.60966		1.38669	0.68027	0.63114	0.57085	0.52551	0.5042	0.49754	0.49121		1.38669	0.54221	0.60287	0.70596
	1.38706	0.79905	0.77182	0.66797	0.50788	0.38508	0.31792	0.28469		1.38706	0.59258	0.59222	0.60167	0.64739	0.73263	0.81801	0.80539		1.38706	0.72557	0.71714	0.6995	0.71711	0.75209	0.80216	0.80149		1.38706	0.87676	0.87269	0.86446	0.81081	0.73655	0.67331	0.60809		1.38706	0.67478	0.62796	0.56823	0.52461	0.50406	0.49606	0.49446		1.38706	0.54531	0.60737	0.70802
	1.38743	0.79589	0.76772	0.66124	0.50306	0.38116	0.31704	0.28276		1.38743	0.59137	0.58962	0.6018	0.64939	0.73592	0.81948	0.80534		1.38743	0.72294	0.7153	0.69855	0.71476	0.75141	0.80463	0.80282		1.38743	0.87701	0.87122	0.86095	0.80912	0.73291	0.67091	0.60732		1.38743	0.66958	0.62554	0.56587	0.52338	0.50312	0.49445	0.49662		1.38743	0.54935	0.61144	0.71047
	1.3878	0.79401	0.7644	0.65548	0.49869	0.37807	0.31512	0.28205		1.3878	0.59156	0.58804	0.60277	0.65288	0.74058	0.82196	0.80557		1.3878	0.72152	0.71425	0.69861	0.71343	0.75221	0.80757	0.80409		1.3878	0.87839	0.87026	0.85921	0.80776	0.73076	0.67006	0.60722		1.3878	0.66498	0.62314	0.56383	0.52188	0.50132	0.49368	0.49779		1.3878	0.55498	0.61568	0.714
	1.38817	0.79346	0.76197	0.65054	0.49455	0.37558	0.31259	0.28235		1.38817	0.59271	0.588	0.60446	0.65687	0.74592	0.82519	0.8063		1.38817	0.72119	0.71385	0.69944	0.7137	0.75458	0.81	0.80463		1.38817	0.88015	0.86998	0.85931	0.8066	0.73014	0.67054	0.60721		1.38817	0.66144	0.62025	0.56241	0.52015	0.49934	0.49468	0.49805		1.38817	0.56197	0.62029	0.71865
	1.38855	0.7936	0.75988	0.64591	0.49035	0.37336	0.31016	0.28226		1.38855	0.59373	0.58897	0.60621	0.66026	0.75071	0.82839	0.80678		1.38855	0.72132	0.71384	0.70033	0.71507	0.75792	0.81139	0.80396		1.38855	0.88142	0.87012	0.8601	0.80527	0.73007	0.67122	0.6066		1.38855	0.65895	0.61679	0.5616	0.51824	0.498	0.49732	0.49753		1.38855	0.5692	0.62484	0.72355
	1.38892	0.79349	0.75715	0.64128	0.48589	0.37116	0.3082	0.28096		1.38892	0.59377	0.58982	0.60746	0.66277	0.75418	0.83082	0.80605		1.38892	0.72098	0.71399	0.70052	0.71678	0.76133	0.81191	0.80265		1.38892	0.88179	0.87044	0.8602	0.80336	0.7297	0.671	0.60525		1.38892	0.6569	0.61311	0.56076	0.51651	0.49772	0.50037	0.4969		1.38892	0.57555	0.62898	0.72776
	1.38929	0.79243	0.75314	0.63667	0.48124	0.36862	0.30662	0.27894		1.38929	0.59269	0.5898	0.60815	0.66464	0.75653	0.83259	0.80399		1.38929	0.71979	0.71422	0.6997	0.71841	0.76449	0.81221	0.80227		1.38929	0.88135	0.87084	0.85889	0.80096	0.72886	0.66947	0.60359		1.38929	0.65462	0.60976	0.55928	0.51547	0.49836	0.50284	0.49698		1.38929	0.58058	0.63309	0.73098
	1.38966	0.79014	0.74792	0.63197	0.4767	0.36542	0.30525	0.27734		1.38966	0.59086	0.58893	0.60863	0.66597	0.75853	0.83454	0.80135		1.38966	0.71814	0.71439	0.69814	0.71996	0.76749	0.8128	0.80392		1.38966	0.88071	0.87115	0.85635	0.79846	0.72776	0.6668	0.60223		1.38966	0.65181	0.60698	0.55716	0.51537	0.49946	0.50462	0.49846		1.38966	0.58449	0.63788	0.73349
	1.39003	0.78676	0.74221	0.62687	0.47243	0.3615	0.30401	0.27711		1.39003	0.58895	0.58777	0.60912	0.66675	0.76076	0.83716	0.79901		1.39003	0.71651	0.71413	0.69653	0.72149	0.77027	0.81365	0.80707		1.39003	0.88065	0.87114	0.85348	0.79601	0.72654	0.66375	0.60146		1.39003	0.64855	0.60467	0.55477	0.51607	0.50065	0.50614	0.50164		1.39003	0.58788	0.64361	0.73558
	1.39041	0.78265	0.7368	0.62118	0.46814	0.35719	0.30266	0.27842		1.39041	0.58763	0.58677	0.60935	0.66715	0.76314	0.83968	0.79705		1.39041	0.71493	0.71291	0.69554	0.72275	0.77252	0.81448	0.80998		1.39041	0.88134	0.87059	0.85096	0.79342	0.72505	0.66135	0.60107		1.39041	0.64496	0.60254	0.55242	0.51705	0.50175	0.50775	0.506		1.39041	0.5914	0.64984	0.7372
	1.39078	0.77803	0.73172	0.6149	0.46316	0.35306	0.30083	0.28051		1.39078	0.58682	0.58605	0.60893	0.66751	0.7652	0.84084	0.79475		1.39078	0.71316	0.7105	0.69527	0.72326	0.77393	0.81538	0.81136		1.39078	0.88214	0.86927	0.84859	0.79062	0.72295	0.66017	0.60071		1.39078	0.6411	0.60013	0.55043	0.51743	0.50259	0.50943	0.51017		1.39078	0.59556	0.65576	0.73805
	1.39115	0.77281	0.72641	0.6082	0.45726	0.34948	0.29845	0.28201		1.39115	0.58573	0.58554	0.60798	0.66805	0.76668	0.84037	0.79173		1.39115	0.71106	0.70726	0.69528	0.72293	0.77426	0.81664	0.81129		1.39115	0.88248	0.86706	0.84585	0.78785	0.7201	0.66002	0.60006		1.39115	0.63706	0.59715	0.54884	0.51651	0.50286	0.51101	0.513		1.39115	0.60053	0.66084	0.73813
	1.39153	0.76689	0.72046	0.60138	0.45116	0.34644	0.296	0.28179		1.39153	0.58387	0.58516	0.60725	0.66887	0.76801	0.8393	0.78852		1.39153	0.70883	0.70397	0.69512	0.72241	0.77357	0.81837	0.81062		1.39153	0.88233	0.86426	0.84261	0.78534	0.71685	0.6604	0.59897		1.39153	0.63299	0.59372	0.54709	0.51442	0.50248	0.51233	0.51424		1.39153	0.60614	0.66512	0.73804
	1.3919	0.76077	0.71436	0.59472	0.44614	0.34382	0.29396	0.27997		1.3919	0.58194	0.58493	0.60759	0.67046	0.77	0.83905	0.78593		1.3919	0.70706	0.70156	0.69478	0.72261	0.7725	0.82046	0.81023		1.3919	0.882	0.86174	0.8395	0.78312	0.71373	0.66092	0.59773		1.3919	0.62914	0.59023	0.54461	0.51201	0.50197	0.51332	0.51415		1.3919	0.61224	0.66917	0.7388
	1.39227	0.75576	0.70924	0.58844	0.44308	0.34179	0.29247	0.27798		1.39227	0.58119	0.58513	0.60935	0.67357	0.77318	0.84068	0.78414		1.39227	0.70636	0.70069	0.69461	0.72407	0.77248	0.82283	0.81033		1.39227	0.882	0.86074	0.83758	0.781	0.71116	0.6616	0.59707		1.39227	0.62574	0.58702	0.54158	0.51014	0.50204	0.51431	0.51308		1.39227	0.61886	0.67383	0.74112
	1.39265	0.75297	0.70573	0.58276	0.44189	0.34061	0.29131	0.27721		1.39265	0.58186	0.58599	0.61176	0.67818	0.77713	0.84414	0.78233		1.39265	0.7066	0.70124	0.69474	0.72632	0.77485	0.82531	0.81026		1.39265	0.88282	0.86172	0.83727	0.77877	0.70949	0.66264	0.59755		1.39265	0.62288	0.58435	0.53888	0.50917	0.50273	0.51567	0.51201		1.39265	0.62579	0.67929	0.74446
	1.39302	0.75191	0.70318	0.5777	0.44149	0.34007	0.29	0.27752		1.39302	0.58308	0.5871	0.61349	0.68292	0.78082	0.84796	0.77957		1.39302	0.70689	0.70227	0.69488	0.72806	0.77945	0.82762	0.80951		1.39302	0.88443	0.86367	0.83764	0.7763	0.70883	0.6638	0.59892		1.39302	0.62047	0.58221	0.53724	0.50875	0.50347	0.51709	0.51233		1.39302	0.6324	0.68476	0.74726
	1.3934	0.75079	0.70011	0.57296	0.44051	0.33944	0.28832	0.27791		1.3934	0.58387	0.58794	0.61416	0.68626	0.78374	0.85031	0.7759		1.3934	0.70651	0.70287	0.69493	0.7284	0.78465	0.8298	0.80854		1.3934	0.8861	0.86509	0.83728	0.77366	0.70871	0.66437	0.60015		1.3934	0.61823	0.5803	0.53661	0.50828	0.50398	0.51785	0.51451		1.3934	0.63827	0.68942	0.74854
	1.39377	0.74817	0.69531	0.5682	0.43817	0.33779	0.2865	0.27834		1.39377	0.58381	0.58824	0.61444	0.68773	0.78617	0.85039	0.77161		1.39377	0.70542	0.70274	0.69502	0.72763	0.78878	0.83195	0.80795		1.39377	0.88676	0.86505	0.83547	0.77104	0.70822	0.66399	0.6004		1.39377	0.61579	0.57834	0.5363	0.50754	0.50437	0.51786	0.51771		1.39377	0.64338	0.69317	0.74848
	1.39415	0.74361	0.6886	0.56322	0.43461	0.33471	0.28489	0.27955		1.39415	0.58282	0.58784	0.61499	0.68797	0.78852	0.84889	0.76651		1.39415	0.70381	0.7019	0.69521	0.72669	0.7909	0.8338	0.80735		1.39415	0.88576	0.86335	0.83245	0.7686	0.70659	0.66268	0.59993		1.39415	0.61266	0.57623	0.5356	0.5067	0.50478	0.51772	0.52107		1.39415	0.64771	0.69647	0.74764
	1.39452	0.73751	0.68096	0.55802	0.43027	0.33118	0.28377	0.28119		1.39452	0.58104	0.5867	0.61602	0.6883	0.79104	0.84739	0.76064		1.39452	0.70191	0.70059	0.69533	0.7265	0.79116	0.83484	0.80585		1.39452	0.88326	0.86047	0.82911	0.76654	0.70373	0.66046	0.59977		1.39452	0.60863	0.57392	0.53419	0.50582	0.5051	0.51807	0.52446		1.39452	0.65127	0.69988	0.74638
	1.3949	0.7305	0.67372	0.55281	0.42537	0.32878	0.28319	0.28158		1.3949	0.57874	0.58525	0.61742	0.68963	0.794	0.84721	0.75485		1.3949	0.69993	0.69913	0.69524	0.72742	0.79059	0.8348	0.80324		1.3949	0.88015	0.85733	0.8265	0.76505	0.70022	0.65737	0.60031		1.3949	0.60395	0.57138	0.53226	0.50466	0.50519	0.51907	0.52813		1.3949	0.65439	0.70366	0.74518
	1.39527	0.72304	0.66737	0.54769	0.42004	0.32787	0.2827	0.27956		1.39527	0.57631	0.58407	0.61887	0.69181	0.79753	0.84849	0.74997		1.39527	0.69784	0.69771	0.69495	0.72904	0.79041	0.83391	0.79999		1.39527	0.87728	0.85468	0.82489	0.7638	0.69695	0.65374	0.60061		1.39527	0.59932	0.5686	0.53013	0.50311	0.50508	0.52038	0.53227		1.39527	0.65753	0.7075	0.74465
	1.39565	0.71532	0.66144	0.54247	0.41468	0.32756	0.28184	0.27579		1.39565	0.57433	0.58334	0.6202	0.69434	0.80133	0.85037	0.74609		1.39565	0.69543	0.69638	0.69467	0.73061	0.79124	0.83307	0.79664		1.39565	0.875	0.8525	0.8236	0.76201	0.69467	0.65005	0.59933		1.39565	0.59542	0.56559	0.52798	0.50153	0.50491	0.52161	0.53679		1.39565	0.66117	0.71112	0.74472
	1.39602	0.70753	0.65533	0.53701	0.40992	0.32686	0.28109	0.27209		1.39602	0.57354	0.58314	0.62164	0.69724	0.80486	0.85183	0.74282		1.39602	0.69289	0.69516	0.69466	0.73209	0.79306	0.83334	0.79368		1.39602	0.87345	0.85063	0.82175	0.75926	0.69377	0.64678	0.59639		1.39602	0.59229	0.56247	0.52572	0.50059	0.50479	0.52251	0.54126		1.39602	0.66588	0.71474	0.74458
	1.3964	0.70013	0.64919	0.53169	0.40619	0.3252	0.28134	0.2701		1.3964	0.57436	0.58374	0.62351	0.70064	0.80764	0.85229	0.7398		1.3964	0.69078	0.69411	0.69491	0.73386	0.79568	0.83481	0.79164		1.3964	0.87266	0.84941	0.81913	0.7559	0.69398	0.64447	0.59321		1.3964	0.58944	0.55956	0.52335	0.50083	0.50469	0.52315	0.54495		1.3964	0.67184	0.71874	0.74354
	1.39678	0.69348	0.64354	0.52699	0.4033	0.32246	0.2824	0.2701		1.39678	0.57634	0.58514	0.6257	0.70413	0.80941	0.85164	0.73683		1.39678	0.68947	0.69323	0.69519	0.73584	0.79884	0.8363	0.79083		1.39678	0.87226	0.84912	0.81608	0.75272	0.6943	0.64343	0.59123		1.39678	0.58648	0.55723	0.52113	0.50215	0.50485	0.52389	0.54703		1.39678	0.67823	0.7229	0.74132
	1.39715	0.68762	0.63848	0.52282	0.40068	0.3193	0.28326	0.27111		1.39715	0.5784	0.58685	0.6279	0.70722	0.81044	0.85046	0.73382		1.39715	0.68892	0.69254	0.69542	0.73748	0.80208	0.83663	0.79101		1.39715	0.87168	0.84928	0.81323	0.75023	0.69378	0.64352	0.59054		1.39715	0.58354	0.55543	0.51941	0.50369	0.50573	0.5253	0.54728		1.39715	0.68403	0.72666	0.73815
	1.39753	0.68225	0.63344	0.51859	0.3979	0.31668	0.28362	0.27202		1.39753	0.57936	0.58827	0.62993	0.7099	0.81141	0.84952	0.73045		1.39753	0.68881	0.69223	0.69568	0.7385	0.80481	0.8359	0.79142		1.39753	0.87089	0.84912	0.81111	0.74833	0.69222	0.64402	0.59059		1.39753	0.58094	0.55357	0.51829	0.5045	0.5075	0.52753	0.54692		1.39753	0.68903	0.72978	0.7348
	1.39791	0.67687	0.62769	0.5138	0.3948	0.31507	0.28366	0.27239		1.39791	0.57874	0.58892	0.63153	0.71231	0.81253	0.84899	0.7262		1.39791	0.68877	0.69231	0.69587	0.73913	0.80655	0.83532	0.79134		1.39791	0.87018	0.84824	0.80968	0.74664	0.69014	0.64411	0.5912		1.39791	0.57881	0.55121	0.51747	0.5044	0.50967	0.53005	0.5478		1.39791	0.69354	0.73236	0.732
	1.39828	0.67112	0.62106	0.50835	0.39132	0.31409	0.28302	0.27237		1.39828	0.5771	0.5887	0.63253	0.71457	0.8135	0.84831	0.72087		1.39828	0.68861	0.69237	0.69586	0.73976	0.80708	0.83587	0.79047		1.39828	0.86967	0.84666	0.8084	0.745	0.68809	0.64342	0.59214		1.39828	0.57703	0.54838	0.5167	0.50399	0.51161	0.53223	0.55078		1.39828	0.6978	0.73455	0.72981
	1.39866	0.66493	0.61397	0.50249	0.38749	0.31282	0.28128	0.27214		1.39866	0.57554	0.58795	0.63315	0.7168	0.8143	0.84705	0.71469		1.39866	0.68828	0.69185	0.69562	0.74066	0.80666	0.83745	0.78876		1.39866	0.86904	0.84454	0.8066	0.74359	0.68633	0.64193	0.59271		1.39866	0.57547	0.54532	0.51598	0.50381	0.51286	0.53371	0.55496		1.39866	0.70192	0.73659	0.72777
	1.39904	0.65839	0.60704	0.4966	0.38366	0.31064	0.27897	0.27197		1.39904	0.57481	0.58726	0.6338	0.71907	0.81544	0.84529	0.70815		1.39904	0.68767	0.69063	0.69524	0.74175	0.80585	0.83913	0.78628		1.39904	0.86785	0.84202	0.80377	0.74255	0.68488	0.63976	0.59281		1.39904	0.57398	0.54232	0.51543	0.50379	0.51323	0.53429	0.55888		1.39904	0.70593	0.73867	0.72548
	1.39941	0.65188	0.60087	0.491	0.3804	0.30792	0.27714	0.27214		1.39941	0.57524	0.58713	0.63464	0.72143	0.8175	0.84336	0.70203		1.39941	0.68677	0.68936	0.69497	0.74281	0.80549	0.84003	0.78337		1.39941	0.86611	0.83935	0.79995	0.74177	0.68376	0.63739	0.59332		1.39941	0.57233	0.53973	0.51515	0.50353	0.51279	0.53413	0.56159		1.39941	0.71003	0.74091	0.72295
	1.39979	0.64604	0.59593	0.48593	0.37811	0.30555	0.27636	0.27255		1.39979	0.57683	0.58784	0.63563	0.72407	0.82066	0.84154	0.69706		1.39979	0.6858	0.68901	0.69531	0.74387	0.80653	0.83982	0.78067		1.39979	0.86443	0.83689	0.79603	0.74096	0.68277	0.63573	0.59478		1.39979	0.57049	0.53788	0.51507	0.50298	0.51212	0.53408	0.5628		1.39979	0.7146	0.74333	0.72033
	1.40017	0.64128	0.59211	0.48152	0.37673	0.30401	0.27625	0.27283		1.40017	0.57933	0.58941	0.6369	0.72738	0.82481	0.84019	0.69316		1.40017	0.68513	0.68992	0.69664	0.74526	0.80943	0.83904	0.77874		1.40017	0.86357	0.83515	0.79331	0.73988	0.68164	0.63562	0.59648		1.40017	0.56869	0.53676	0.51479	0.50255	0.51206	0.53524	0.56293		1.40017	0.71999	0.7459	0.71757
	1.40055	0.63752	0.58881	0.47782	0.37577	0.30306	0.27597	0.27281		1.40055	0.58222	0.59168	0.63877	0.73174	0.8298	0.83975	0.68946		1.40055	0.68498	0.69145	0.69901	0.74734	0.81366	0.83886	0.77757		1.40055	0.86395	0.83459	0.79243	0.73846	0.68067	0.63742	0.59775		1.40055	0.56723	0.53614	0.51398	0.50279	0.51324	0.53803	0.56331		1.40055	0.726	0.74855	0.71436
	1.40093	0.63433	0.5854	0.47471	0.37429	0.30216	0.27514	0.27239		1.40093	0.58473	0.59445	0.64142	0.73696	0.83518	0.84001	0.68516		1.40093	0.68515	0.6927	0.70199	0.75015	0.81795	0.84005	0.77641		1.40093	0.86526	0.83497	0.79268	0.73666	0.68045	0.64037	0.59887		1.40093	0.56613	0.53585	0.51279	0.50372	0.51567	0.54201	0.56527		1.40093	0.73187	0.75107	0.71053
	1.40131	0.63096	0.58143	0.47182	0.37122	0.30105	0.27415	0.2714		1.40131	0.58608	0.59753	0.64456	0.74208	0.84017	0.83985	0.68004		1.40131	0.68534	0.69336	0.70487	0.7532	0.82139	0.84209	0.77437		1.40131	0.86643	0.83532	0.79263	0.73425	0.68073	0.6427	0.60008		1.40131	0.56503	0.5356	0.51163	0.50465	0.51858	0.54612	0.56905		1.40131	0.73685	0.75323	0.70639
	1.40168	0.6266	0.57661	0.4687	0.36633	0.29976	0.27327	0.2697		1.40168	0.58616	0.60066	0.64789	0.74596	0.84393	0.83838	0.67438		1.40168	0.68548	0.69368	0.7069	0.75574	0.82386	0.8437	0.77104		1.40168	0.86643	0.83464	0.79142	0.73106	0.68063	0.64304	0.6006		1.40168	0.56355	0.535	0.51069	0.50505	0.52094	0.54934	0.57395		1.40168	0.74075	0.75491	0.70261
	1.40206	0.6208	0.57081	0.46508	0.3607	0.2982	0.27238	0.26761		1.40206	0.58557	0.60344	0.6511	0.74826	0.84598	0.83551	0.66877		1.40206	0.68542	0.69384	0.70761	0.75749	0.82541	0.8438	0.76687		1.40206	0.86494	0.83246	0.78916	0.72734	0.67967	0.64155	0.59955		1.40206	0.56154	0.53376	0.50983	0.50514	0.52229	0.55122	0.57894		1.40206	0.74369	0.75604	0.69939
	1.40244	0.61362	0.56421	0.46094	0.35592	0.29629	0.27129	0.26622		1.40244	0.58506	0.60547	0.65376	0.74982	0.84661	0.83182	0.66362		1.40244	0.68503	0.69377	0.70724	0.75884	0.82596	0.84229	0.76254		1.40244	0.86228	0.82897	0.78642	0.72395	0.67807	0.63967	0.59727		1.40244	0.55908	0.53189	0.50892	0.50544	0.52289	0.55214	0.58295		1.40244	0.74599	0.75643	0.69615
	1.40282	0.60565	0.55742	0.45649	0.35279	0.2943	0.2699	0.26671		1.40282	0.58503	0.6066	0.65547	0.75173	0.84678	0.82808	0.65876		1.40282	0.68443	0.69358	0.70651	0.76021	0.82568	0.84009	0.75835		1.40282	0.85901	0.82503	0.78377	0.72164	0.67637	0.63886	0.59522		1.40282	0.55636	0.52949	0.50799	0.50616	0.52314	0.55283	0.58522		1.40282	0.74795	0.75583	0.69213
	1.4032	0.59747	0.55119	0.452	0.35082	0.29265	0.26804	0.26916		1.4032	0.58545	0.60699	0.65641	0.75421	0.84727	0.82454	0.65355		1.4032	0.68373	0.69342	0.70589	0.76165	0.82514	0.83838	0.7542		1.4032	0.85549	0.82163	0.78136	0.72042	0.67495	0.63925	0.59481		1.4032	0.55369	0.5267	0.50716	0.50693	0.52316	0.55371	0.58571		1.4032	0.7496	0.75413	0.68718
	1.40358	0.58935	0.54573	0.44754	0.3491	0.29151	0.26579	0.2723		1.40358	0.58619	0.60709	0.65727	0.75678	0.848	0.82083	0.64755		1.40358	0.68288	0.69323	0.70544	0.76284	0.82507	0.83761	0.74975		1.40358	0.8518	0.81923	0.77896	0.71951	0.67364	0.63937	0.59651		1.40358	0.55125	0.5237	0.50623	0.50731	0.52291	0.55465	0.58546		1.40358	0.75064	0.75164	0.68173
	1.40396	0.58139	0.54059	0.44296	0.34721	0.29073	0.26361	0.27484		1.40396	0.58704	0.60738	0.65858	0.75913	0.84832	0.81669	0.6407		1.40396	0.68193	0.69285	0.70525	0.76369	0.82592	0.83752	0.7449		1.40396	0.84791	0.81754	0.77632	0.71815	0.67196	0.63762	0.59976		1.40396	0.54889	0.52087	0.50489	0.50722	0.52246	0.5554	0.58602		1.40396	0.75099	0.74906	0.6763
	1.40434	0.57366	0.53512	0.43813	0.3452	0.28998	0.26222	0.27669		1.40434	0.58775	0.60812	0.66043	0.76135	0.84821	0.81255	0.63338		1.40434	0.68113	0.69233	0.70557	0.7648	0.82748	0.83767	0.74004		1.40434	0.84381	0.81588	0.77348	0.71611	0.66975	0.63391	0.60307		1.40434	0.54636	0.51859	0.50308	0.50676	0.52212	0.55604	0.58812		1.40434	0.75114	0.747	0.67114
	1.40472	0.5665	0.52912	0.43302	0.34306	0.28912	0.26204	0.27815		1.40472	0.58823	0.6094	0.66279	0.76377	0.84847	0.80914	0.6265		1.40472	0.68077	0.69192	0.70655	0.76713	0.82921	0.83774	0.73573		1.40472	0.83983	0.81382	0.77066	0.71357	0.66734	0.62981	0.60483		1.40472	0.5436	0.51698	0.50119	0.50593	0.52228	0.55661	0.59122		1.40472	0.75186	0.74558	0.66623
	1.4051	0.56047	0.52307	0.42781	0.3406	0.28808	0.26285	0.27878		1.4051	0.58856	0.61094	0.66557	0.76658	0.84973	0.80651	0.621		1.4051	0.68086	0.69187	0.70795	0.77081	0.83084	0.8374	0.73199		1.4051	0.83664	0.81137	0.7681	0.71082	0.66508	0.62727	0.60452		1.4051	0.54091	0.51594	0.49979	0.50479	0.52309	0.55683	0.59415		1.4051	0.75334	0.74464	0.6613
	1.40548	0.55567	0.51742	0.42294	0.33775	0.2867	0.26376	0.27775		1.40548	0.58885	0.61205	0.66837	0.76963	0.85162	0.80379	0.61702		1.40548	0.68113	0.69228	0.70931	0.77455	0.8325	0.83621	0.72834		1.40548	0.83461	0.80866	0.76586	0.70805	0.66309	0.62719	0.60307		1.40548	0.53843	0.51527	0.49916	0.5036	0.52456	0.55681	0.59606		1.40548	0.755	0.74383	0.65609
	1.40587	0.55138	0.51212	0.41874	0.33463	0.28503	0.26385	0.27514		1.40587	0.58916	0.61232	0.67089	0.77277	0.85341	0.80013	0.61376		1.40587	0.68138	0.69304	0.71051	0.77707	0.83442	0.834	0.72446		1.40587	0.83356	0.80572	0.76378	0.70531	0.66143	0.62903	0.60196		1.40587	0.5359	0.51482	0.49905	0.50291	0.52651	0.55756	0.5973		1.40587	0.75624	0.74263	0.65063
	1.40625	0.54686	0.50688	0.41528	0.33146	0.2834	0.26301	0.27207		1.40625	0.58973	0.61233	0.67339	0.77615	0.85478	0.79559	0.61004		1.40625	0.68171	0.69404	0.71184	0.77828	0.83669	0.83117	0.72049		1.40625	0.83312	0.80274	0.76184	0.70271	0.66022	0.63149	0.60218		1.40625	0.53317	0.5145	0.49903	0.50319	0.52854	0.56006	0.59913		1.40625	0.75707	0.74082	0.64518
	1.40663	0.54193	0.50152	0.41224	0.32855	0.28216	0.26237	0.27005		1.40663	0.59089	0.61319	0.67629	0.77994	0.85568	0.79073	0.60519		1.40663	0.68228	0.69534	0.71354	0.77903	0.83926	0.82847	0.71668		1.40663	0.83281	0.79998	0.76016	0.70066	0.65947	0.63352	0.60371		1.40663	0.53066	0.51419	0.49914	0.50443	0.53043	0.56414	0.60218		1.40663	0.75783	0.73864	0.63995
	1.40701	0.5368	0.49609	0.40915	0.32622	0.28121	0.26326	0.2699		1.40701	0.59268	0.61547	0.67958	0.78396	0.85628	0.78609	0.59962		1.40701	0.68299	0.69694	0.71545	0.78011	0.84209	0.82629	0.71295		1.40701	0.83209	0.79747	0.75867	0.69961	0.6591	0.63483	0.60567		1.40701	0.52894	0.51362	0.49969	0.5061	0.53219	0.56856	0.60584		1.40701	0.75879	0.73622	0.63484
	1.40739	0.53165	0.49085	0.4057	0.32446	0.28002	0.26558	0.27104		1.40739	0.59456	0.61851	0.68281	0.78764	0.85678	0.78214	0.59432		1.40739	0.68337	0.69835	0.71717	0.78161	0.84479	0.82441	0.70901		1.40739	0.83068	0.79496	0.75686	0.69936	0.65914	0.63543	0.60712		1.40739	0.52801	0.51268	0.50052	0.50764	0.53372	0.57194	0.6093		1.40739	0.75986	0.73333	0.62944
	1.40777	0.52646	0.4861	0.4018	0.32279	0.27812	0.26764	0.27185		1.40777	0.59591	0.62112	0.68561	0.79046	0.85695	0.779	0.58942		1.40777	0.68292	0.6988	0.71841	0.78294	0.84639	0.8225	0.70476		1.40777	0.8288	0.79231	0.75416	0.69925	0.6594	0.63516	0.6079		1.40777	0.5272	0.51157	0.50094	0.50884	0.53489	0.57377	0.61244		1.40777	0.76048	0.72976	0.62342
	1.40816	0.52126	0.48196	0.39754	0.32096	0.27549	0.26783	0.2712		1.40816	0.59693	0.62293	0.68832	0.79246	0.85637	0.77642	0.58426		1.40816	0.68174	0.69806	0.71927	0.78374	0.84637	0.82063	0.70023		1.40816	0.8269	0.78971	0.75056	0.69893	0.65947	0.63377	0.6086		1.40816	0.52593	0.51062	0.50065	0.5098	0.53589	0.57484	0.61538		1.40816	0.76019	0.72566	0.61696
	1.40854	0.51615	0.47828	0.39336	0.31928	0.27268	0.26602	0.2697		1.40854	0.59847	0.62471	0.69139	0.79424	0.85523	0.77387	0.57862		1.40854	0.68046	0.69687	0.72024	0.7845	0.84538	0.81909	0.69524		1.40854	0.82528	0.78768	0.74679	0.69833	0.65916	0.63151	0.60966		1.40854	0.52432	0.51004	0.50004	0.51067	0.53687	0.57634	0.61798		1.40854	0.75912	0.72137	0.61074
	1.40892	0.51114	0.47471	0.38986	0.31803	0.27058	0.26334	0.26895		1.40892	0.60121	0.62717	0.69485	0.79659	0.85439	0.77076	0.57299		1.40892	0.67987	0.69641	0.72203	0.78604	0.84478	0.81812	0.68967		1.40892	0.82392	0.7866	0.74375	0.69731	0.65866	0.62905	0.61091		1.40892	0.5231	0.50981	0.49967	0.51167	0.53772	0.57871	0.62001		1.40892	0.75795	0.7173	0.60531
	1.4093	0.50618	0.47089	0.38712	0.31685	0.26979	0.26114	0.26939		1.4093	0.60498	0.63014	0.69849	0.79995	0.85463	0.76667	0.56787		1.4093	0.68047	0.69743	0.7248	0.78849	0.84538	0.81767	0.68387		1.4093	0.82262	0.78639	0.74188	0.69563	0.65815	0.62744	0.61169		1.4093	0.52285	0.50957	0.49979	0.51297	0.53846	0.58134	0.62151		1.4093	0.75727	0.71392	0.60063
	1.40969	0.50114	0.46656	0.38467	0.31505	0.26999	0.26006	0.26995		1.40969	0.60883	0.63279	0.70211	0.80382	0.85586	0.76152	0.56332		1.40969	0.68224	0.69967	0.7279	0.79113	0.84665	0.81732	0.67846		1.40969	0.82119	0.78635	0.74091	0.69323	0.65762	0.62745	0.61145		1.40969	0.5233	0.5089	0.50021	0.51451	0.53945	0.58339	0.62298		1.40969	0.75699	0.71144	0.59603
	1.41007	0.49573	0.46155	0.3819	0.31234	0.27027	0.25999	0.26989		1.41007	0.61168	0.6347	0.70545	0.80725	0.85727	0.75552	0.55908		1.41007	0.68461	0.70212	0.7305	0.7932	0.84752	0.81651	0.67364		1.41007	0.81958	0.78562	0.74002	0.69065	0.65682	0.62875	0.61023		1.41007	0.52347	0.50778	0.5004	0.5159	0.54086	0.58477	0.62511		1.41007	0.7563	0.7093	0.59067
	1.41045	0.48971	0.45593	0.37866	0.30917	0.26983	0.26023	0.26985		1.41045	0.61304	0.63616	0.70837	0.80982	0.85801	0.74908	0.55467		1.41045	0.6868	0.704	0.73229	0.79455	0.84754	0.81479	0.66904		1.41045	0.81768	0.78386	0.73841	0.68855	0.65562	0.62995	0.60877		1.41045	0.52245	0.50661	0.49996	0.51662	0.54245	0.58597	0.62792		1.41045	0.75455	0.70638	0.58429
	1.41084	0.48311	0.45011	0.37509	0.30634	0.26844	0.2598	0.27087		1.41084	0.61322	0.63762	0.71092	0.81178	0.85761	0.74282	0.54964		1.41084	0.68827	0.70531	0.73331	0.79563	0.84678	0.8119	0.66438		1.41084	0.81531	0.78118	0.73595	0.68677	0.65425	0.63004	0.60809		1.41084	0.52023	0.5058	0.49892	0.5165	0.54379	0.58743	0.63059		1.41084	0.75177	0.702	0.57739
	1.41122	0.47628	0.44475	0.37142	0.30432	0.26649	0.25843	0.27289		1.41122	0.61303	0.63935	0.71322	0.8136	0.85617	0.73714	0.5437		1.41122	0.68892	0.70636	0.73386	0.797	0.84554	0.80793	0.65963		1.41122	0.81247	0.77781	0.73314	0.68473	0.65309	0.62933	0.60881		1.41122	0.51779	0.50534	0.49777	0.51576	0.54466	0.58922	0.63247		1.41122	0.74833	0.69645	0.57064
	1.41161	0.46969	0.44024	0.36801	0.30277	0.26453	0.25696	0.27489		1.41161	0.61327	0.64153	0.71546	0.8157	0.8542	0.73217	0.53709		1.41161	0.68892	0.70731	0.73448	0.79898	0.84434	0.80344	0.6546		1.41161	0.80947	0.77399	0.7306	0.68254	0.65216	0.62892	0.6108		1.41161	0.51615	0.50491	0.49703	0.51487	0.54498	0.59124	0.63381		1.41161	0.74453	0.69045	0.5643
	1.41199	0.46371	0.43628	0.36539	0.30114	0.26283	0.25628	0.27627		1.41199	0.6144	0.64429	0.7179	0.81821	0.85212	0.7278	0.53068		1.41199	0.68856	0.70826	0.73552	0.80144	0.84378	0.79908	0.64897		1.41199	0.80673	0.77013	0.72861	0.68093	0.65111	0.62945	0.61324		1.41199	0.51542	0.50426	0.49685	0.5143	0.54501	0.5931	0.63533		1.41199	0.74051	0.68446	0.5583
	1.41238	0.45841	0.4325	0.36373	0.29909	0.26145	0.25641	0.27718		1.41238	0.61643	0.64765	0.72073	0.82084	0.84996	0.7237	0.52535		1.41238	0.68823	0.70927	0.73687	0.8039	0.844	0.79506	0.64286		1.41238	0.80439	0.76664	0.72699	0.68025	0.6497	0.63067	0.61532		1.41238	0.5149	0.50333	0.49709	0.51431	0.54533	0.5941	0.63745		1.41238	0.73648	0.67867	0.55258
	1.41276	0.45365	0.42895	0.36244	0.29662	0.26059	0.25658	0.27785		1.41276	0.61895	0.65129	0.72378	0.82317	0.8475	0.71935	0.52148		1.41276	0.68823	0.7103	0.73824	0.80573	0.84473	0.7912	0.63693		1.41276	0.80218	0.76364	0.72529	0.67994	0.64815	0.63179	0.61657		1.41276	0.51382	0.5022	0.49761	0.51494	0.54643	0.59408	0.64003		1.41276	0.73263	0.67328	0.54716
	1.41315	0.44926	0.42576	0.36062	0.29408	0.26043	0.25606	0.27833		1.41315	0.62162	0.65469	0.72671	0.8251	0.84483	0.7144	0.51899		1.41315	0.68863	0.71134	0.73972	0.80671	0.84567	0.78714	0.63158		1.41315	0.79978	0.76109	0.72328	0.67928	0.64702	0.63229	0.61685		1.41315	0.51208	0.50093	0.49822	0.5161	0.54835	0.59391	0.64266		1.41315	0.72901	0.66829	0.54202
	1.41353	0.4449	0.42264	0.35782	0.292	0.26097	0.25497	0.27871		1.41353	0.62453	0.65733	0.72946	0.82684	0.84229	0.70877	0.51733		1.41353	0.68927	0.71255	0.74153	0.80732	0.84655	0.78282	0.62643		1.41353	0.79699	0.75894	0.72114	0.67807	0.64647	0.63246	0.6166		1.41353	0.51023	0.49953	0.49875	0.51762	0.55073	0.59474	0.64505		1.41353	0.72539	0.66348	0.53694
	1.41392	0.44021	0.41914	0.35433	0.29061	0.26183	0.25427	0.27909		1.41392	0.62783	0.65907	0.73238	0.82878	0.84016	0.70262	0.51556		1.41392	0.69	0.71402	0.7435	0.8084	0.84691	0.77843	0.62087		1.41392	0.79387	0.75698	0.7191	0.67665	0.6461	0.63287	0.61672		1.41392	0.50888	0.49792	0.49916	0.51907	0.55314	0.5971	0.64699		1.41392	0.72143	0.65848	0.53162
	1.4143	0.43509	0.41519	0.35081	0.28955	0.26241	0.25466	0.27944		1.4143	0.63128	0.66018	0.73577	0.83143	0.83852	0.69653	0.51267		1.4143	0.69087	0.71551	0.74536	0.81042	0.84646	0.77434	0.61488		1.4143	0.79081	0.75496	0.71717	0.67544	0.64563	0.63333	0.61796		1.4143	0.50822	0.4963	0.49965	0.5201	0.55538	0.60063	0.64832		1.4143	0.71695	0.65312	0.52602
	1.41469	0.42989	0.41107	0.34771	0.28834	0.26226	0.25563	0.2798		1.41469	0.63453	0.66131	0.73957	0.83484	0.83714	0.69117	0.50794		1.41469	0.69194	0.7166	0.74721	0.81319	0.84554	0.77097	0.60926		1.41469	0.78819	0.75285	0.71543	0.67452	0.64521	0.63316	0.62035		1.41469	0.5081	0.49528	0.50044	0.52078	0.55754	0.60424	0.649		1.41469	0.71208	0.64748	0.52042
	1.41507	0.42499	0.40705	0.34492	0.28696	0.26122	0.25621	0.2803		1.41507	0.63741	0.66307	0.7435	0.83835	0.83554	0.68662	0.50122		1.41507	0.69327	0.71716	0.74939	0.81616	0.8449	0.76862	0.60483		1.41507	0.78595	0.75088	0.71389	0.67353	0.64486	0.63235	0.62311		1.41507	0.50831	0.49535	0.50153	0.52156	0.55977	0.60679	0.64918		1.41507	0.70723	0.64178	0.51499
	1.41546	0.42063	0.4033	0.34211	0.28571	0.25946	0.25615	0.28078		1.41546	0.64	0.66565	0.74733	0.84128	0.83337	0.68229	0.49335		1.41546	0.69495	0.71751	0.75205	0.81891	0.84481	0.76711	0.60168		1.41546	0.78385	0.7493	0.71222	0.67201	0.64436	0.63174	0.62516		1.41546	0.50865	0.49619	0.50275	0.52269	0.56206	0.60815	0.64933		1.41546	0.70268	0.63615	0.50957
	1.41585	0.417	0.39978	0.33932	0.28461	0.25743	0.25596	0.28086		1.41585	0.64259	0.66886	0.75093	0.84345	0.83051	0.67751	0.48591		1.41585	0.69695	0.71818	0.75506	0.82126	0.84486	0.76578	0.59918		1.41585	0.78184	0.74816	0.71009	0.67005	0.64373	0.63208	0.62588		1.41585	0.5089	0.49693	0.50377	0.52396	0.56414	0.6092	0.65033		1.41585	0.69836	0.63083	0.5039
	1.41623	0.41395	0.3964	0.33669	0.2834	0.25541	0.25593	0.28037		1.41623	0.64532	0.67241	0.7544	0.84509	0.8271	0.67208	0.48011		1.41623	0.69892	0.71949	0.75814	0.82314	0.84462	0.76386	0.59635		1.41623	0.78005	0.74726	0.7075	0.66808	0.64331	0.63317	0.62552		1.41623	0.50889	0.49695	0.50427	0.52511	0.56573	0.61089	0.6526		1.41623	0.69403	0.62592	0.498
	1.41662	0.41081	0.39309	0.33419	0.28212	0.2535	0.2559	0.27963		1.41662	0.64798	0.67599	0.75797	0.84656	0.82353	0.66636	0.47597		1.41662	0.70062	0.7213	0.76109	0.82454	0.84406	0.76091	0.59228		1.41662	0.77848	0.74631	0.7047	0.66639	0.64331	0.63401	0.62492		1.41662	0.50856	0.49634	0.50412	0.52628	0.56688	0.61355	0.65543		1.41662	0.68955	0.62117	0.49209
	1.41701	0.40699	0.38975	0.33167	0.28109	0.25194	0.2558	0.27915		1.41701	0.65031	0.67929	0.76165	0.84805	0.82031	0.66083	0.47257		1.41701	0.70209	0.72328	0.76363	0.82561	0.84319	0.75702	0.58653		1.41701	0.77684	0.74501	0.70199	0.66489	0.64345	0.63386	0.62482		1.41701	0.50764	0.49558	0.50354	0.52789	0.56808	0.61684	0.65782		1.41701	0.68476	0.61599	0.48631
	1.41739	0.4026	0.38621	0.32925	0.28051	0.25119	0.25588	0.27913		1.41739	0.65239	0.68226	0.76513	0.84949	0.81758	0.65577	0.46914		1.41739	0.70344	0.72523	0.76545	0.82661	0.84179	0.75259	0.57949		1.41739	0.77472	0.74309	0.69951	0.66336	0.64314	0.63298	0.6254		1.41739	0.50594	0.49521	0.50295	0.52988	0.5698	0.62023	0.65945		1.41739	0.67931	0.61016	0.48069
	1.41778	0.39822	0.38236	0.32704	0.28019	0.2513	0.25618	0.27942		1.41778	0.65452	0.6852	0.7683	0.85073	0.81513	0.6512	0.46561		1.41778	0.70463	0.72719	0.76663	0.8278	0.83981	0.74804	0.57226		1.41778	0.77212	0.74065	0.69721	0.6618	0.64196	0.63212	0.62663		1.41778	0.50391	0.49536	0.50264	0.53175	0.57201	0.62324	0.66053		1.41778	0.67301	0.60386	0.47535
	1.41817	0.3942	0.37835	0.32486	0.27973	0.25172	0.25644	0.27971		1.41817	0.65701	0.68842	0.77142	0.85153	0.81267	0.64695	0.46238		1.41817	0.70562	0.72916	0.76777	0.82923	0.83767	0.7435	0.56604		1.41817	0.76933	0.73817	0.69507	0.66046	0.64021	0.63165	0.62862		1.41817	0.50252	0.49567	0.5028	0.53311	0.57426	0.62554	0.66144		1.41817	0.66627	0.59726	0.47046
	1.41856	0.39043	0.37455	0.32247	0.27898	0.25204	0.25645	0.2797		1.41856	0.65999	0.69192	0.77467	0.85179	0.81004	0.64268	0.45957		1.41856	0.70654	0.73088	0.76944	0.83054	0.836	0.73913	0.56132		1.41856	0.76663	0.73597	0.6933	0.65968	0.63885	0.63171	0.63123		1.41856	0.50226	0.49584	0.50364	0.534	0.57606	0.62716	0.66256		1.41856	0.65974	0.59043	0.46608
	1.41895	0.38671	0.37136	0.3199	0.27812	0.25218	0.25622	0.2792		1.41895	0.66321	0.6954	0.77776	0.85185	0.80713	0.63786	0.45675		1.41895	0.70762	0.73211	0.77172	0.83122	0.83485	0.73506	0.55767		1.41895	0.76407	0.73391	0.69206	0.65963	0.63865	0.63255	0.6338		1.41895	0.5027	0.49599	0.5051	0.53476	0.57726	0.62854	0.66389		1.41895	0.65383	0.58341	0.46203
	1.41933	0.38299	0.36891	0.31743	0.27732	0.25195	0.25603	0.27812		1.41933	0.66622	0.69861	0.78024	0.85213	0.80378	0.63203	0.45363		1.41933	0.70897	0.73306	0.7741	0.83107	0.83362	0.73102	0.55433		1.41933	0.76148	0.7316	0.69104	0.65999	0.6392	0.63406	0.63542		1.41933	0.50304	0.49619	0.50668	0.53577	0.57812	0.63007	0.66506		1.41933	0.64848	0.57634	0.458
	1.41972	0.37926	0.36678	0.31534	0.27637	0.25118	0.25625	0.27665		1.41972	0.66892	0.70163	0.78221	0.85254	0.7999	0.62528	0.45072		1.41972	0.71052	0.73422	0.7761	0.83058	0.83193	0.72641	0.55108		1.41972	0.75881	0.72875	0.68969	0.66017	0.6396	0.63549	0.63556		1.41972	0.50292	0.49636	0.5078	0.53728	0.5789	0.63189	0.66587		1.41972	0.64325	0.56949	0.45376
	1.42011	0.37536	0.36439	0.31382	0.27485	0.25006	0.25693	0.27527		1.42011	0.67166	0.70483	0.78418	0.85269	0.79576	0.61849	0.44851		1.42011	0.71202	0.73585	0.77769	0.83044	0.83004	0.72094	0.54825		1.42011	0.75635	0.7255	0.68782	0.65978	0.63946	0.63615	0.63446		1.42011	0.5026	0.49652	0.50818	0.53924	0.57976	0.63399	0.6664		1.42011	0.63765	0.56314	0.44922
	1.4205	0.37114	0.36168	0.31277	0.27269	0.24893	0.25754	0.27441		1.4205	0.67468	0.70849	0.78654	0.8525	0.7917	0.6128	0.44662		1.4205	0.71327	0.7378	0.77928	0.8309	0.82826	0.71499	0.54584		1.4205	0.75427	0.72226	0.68579	0.65889	0.639	0.63593	0.63309		1.4205	0.5025	0.49669	0.5081	0.5412	0.58101	0.63612	0.66679		1.4205	0.63153	0.55726	0.44421
	1.42089	0.36657	0.35901	0.31174	0.27032	0.24785	0.25737	0.2744		1.42089	0.67792	0.71253	0.78929	0.85222	0.78766	0.60847	0.44422		1.42089	0.71419	0.73964	0.7813	0.83176	0.82642	0.70926	0.54317		1.42089	0.75229	0.71943	0.68407	0.65768	0.63868	0.63521	0.63262		1.42089	0.5027	0.49677	0.5081	0.54263	0.58295	0.63761	0.66713		1.42089	0.62509	0.5515	0.43867
	1.42128	0.36179	0.35664	0.31025	0.26819	0.2467	0.25604	0.27544		1.42128	0.68131	0.71649	0.79216	0.85207	0.78349	0.60454	0.44066		1.42128	0.71499	0.74114	0.78372	0.83279	0.82423	0.70412	0.53956		1.42128	0.7501	0.71715	0.68279	0.65621	0.63878	0.63449	0.63356		1.42128	0.50298	0.49669	0.50855	0.54348	0.58536	0.63815	0.66763		1.42128	0.61863	0.54553	0.43296
	1.42167	0.35709	0.35448	0.3081	0.26651	0.24556	0.25377	0.27746		1.42167	0.68475	0.71995	0.79494	0.85185	0.77923	0.59994	0.4359		1.42167	0.71601	0.74257	0.78615	0.83401	0.82178	0.69932	0.53497		1.42167	0.74777	0.7153	0.68188	0.65459	0.63913	0.63421	0.63538		1.42167	0.50309	0.49661	0.5095	0.54409	0.58773	0.63821	0.66847		1.42167	0.61221	0.5394	0.42771
	1.42206	0.35288	0.35223	0.30536	0.26526	0.24475	0.25142	0.27995		1.42206	0.68813	0.72277	0.79764	0.85122	0.7749	0.59443	0.43048		1.42206	0.71772	0.74441	0.78829	0.83542	0.81939	0.6944	0.52978		1.42206	0.74563	0.71371	0.68112	0.65311	0.63931	0.63465	0.63693		1.42206	0.50306	0.49672	0.5108	0.54481	0.5898	0.63859	0.66951		1.42206	0.60576	0.53336	0.42327
	1.42245	0.34955	0.34972	0.30231	0.26445	0.24469	0.24994	0.28246		1.42245	0.69143	0.72518	0.80045	0.8503	0.77037	0.5885	0.42521		1.42245	0.72024	0.74693	0.79014	0.83686	0.81712	0.68931	0.52445		1.42245	0.74375	0.71224	0.68022	0.6519	0.63917	0.63573	0.63753		1.42245	0.50301	0.49697	0.51222	0.54579	0.59166	0.63974	0.6705		1.42245	0.59928	0.5274	0.41944
	1.42284	0.34705	0.34694	0.29945	0.26398	0.24543	0.24971	0.28479		1.42284	0.69477	0.7276	0.80335	0.8497	0.76573	0.58274	0.42064		1.42284	0.72305	0.74986	0.79172	0.83819	0.81484	0.68448	0.51921		1.42284	0.74196	0.71074	0.67898	0.6509	0.63881	0.63714	0.63754		1.42284	0.50301	0.49727	0.51346	0.54713	0.59364	0.64179	0.67121		1.42284	0.59293	0.5213	0.41571
	1.42323	0.34494	0.34388	0.2974	0.26343	0.24632	0.25052	0.28644		1.42323	0.6983	0.73061	0.80621	0.8498	0.76129	0.57757	0.41692		1.42323	0.72562	0.75267	0.79325	0.83934	0.81262	0.68033	0.51388		1.42323	0.74022	0.70904	0.67741	0.65003	0.63844	0.63854	0.63764		1.42323	0.50305	0.49762	0.5143	0.54882	0.59585	0.6448	0.67153		1.42323	0.58672	0.51526	0.41166
	1.42362	0.34275	0.34064	0.29657	0.26229	0.24664	0.25208	0.2866		1.42362	0.70215	0.73462	0.80895	0.85024	0.75719	0.57329	0.41387		1.42362	0.72788	0.75512	0.79514	0.84015	0.81057	0.67682	0.50844		1.42362	0.73866	0.70703	0.67582	0.64937	0.63831	0.6398	0.63792		1.42362	0.50312	0.49804	0.51483	0.5506	0.59784	0.64844	0.67145		1.42362	0.58051	0.50989	0.40742
	1.42401	0.34025	0.33747	0.29661	0.2605	0.24633	0.25408	0.28508		1.42401	0.70626	0.73935	0.81159	0.85027	0.75328	0.56977	0.41112		1.42401	0.7299	0.75746	0.79769	0.84038	0.80844	0.6735	0.50355		1.42401	0.73724	0.70474	0.6745	0.64885	0.63849	0.64083	0.63824		1.42401	0.50309	0.49858	0.51543	0.55201	0.59929	0.65176	0.67097		1.42401	0.57442	0.50545	0.40324
	1.4244	0.33733	0.3347	0.29656	0.25859	0.24584	0.25614	0.28279		1.4244	0.7102	0.74397	0.81406	0.84938	0.74925	0.56661	0.40851		1.4244	0.73157	0.75995	0.8006	0.84007	0.80582	0.66987	0.50003		1.4244	0.73558	0.70231	0.6734	0.64823	0.6387	0.6413	0.63879		1.4244	0.50282	0.49935	0.51633	0.55284	0.60045	0.65389	0.66999		1.4244	0.5687	0.50151	0.39912
	1.4248	0.33398	0.33255	0.29565	0.25727	0.24542	0.25771	0.28104		1.4248	0.71342	0.74785	0.81629	0.84753	0.74476	0.56338	0.40604		1.4248	0.73284	0.76236	0.80321	0.83969	0.80256	0.66572	0.49774		1.4248	0.73336	0.69999	0.67218	0.64736	0.63868	0.64071	0.63987		1.4248	0.50237	0.50029	0.51737	0.55334	0.60179	0.65477	0.66845		1.4248	0.5633	0.49735	0.39495
	1.42519	0.3304	0.3309	0.29391	0.25679	0.245	0.25839	0.28061		1.42519	0.71596	0.75108	0.81841	0.8452	0.73956	0.55973	0.40365		1.42519	0.73401	0.76439	0.80519	0.83969	0.79899	0.66123	0.49535		1.42519	0.73052	0.69801	0.67063	0.64636	0.63841	0.63923	0.64135		1.42519	0.50217	0.50121	0.51829	0.55393	0.60358	0.65514	0.66671		1.42519	0.55781	0.4926	0.39081
	1.42558	0.32698	0.3292	0.29192	0.25676	0.24443	0.25812	0.28165		1.42558	0.71851	0.75412	0.82087	0.84308	0.73391	0.55541	0.40118		1.42558	0.73549	0.76623	0.8067	0.84011	0.79571	0.65686	0.49151		1.42558	0.72742	0.69645	0.66886	0.64554	0.638	0.63797	0.64269		1.42558	0.50267	0.50196	0.51901	0.55504	0.60597	0.65583	0.66564		1.42558	0.55189	0.4874	0.38685
	1.42597	0.32403	0.32696	0.29011	0.25665	0.24377	0.25721	0.28391		1.42597	0.72166	0.75721	0.82401	0.84156	0.72852	0.55046	0.39862		1.42597	0.73751	0.76839	0.808	0.8407	0.79317	0.65301	0.48611		1.42597	0.72477	0.6952	0.66719	0.6452	0.63769	0.63787	0.64365		1.42597	0.50383	0.50261	0.51969	0.55704	0.60886	0.65736	0.6659		1.42597	0.54554	0.48202	0.38308
	1.42636	0.32147	0.32428	0.28849	0.25633	0.24313	0.25627	0.28699		1.42636	0.72536	0.76024	0.82767	0.84051	0.72387	0.54524	0.39613		1.42636	0.74013	0.77097	0.80935	0.84133	0.79122	0.64969	0.4801		1.42636	0.72312	0.694	0.66586	0.64529	0.63768	0.63875	0.64439		1.42636	0.50504	0.50318	0.52067	0.56005	0.61183	0.65964	0.66728		1.42636	0.53904	0.47657	0.37934
	1.42676	0.3189	0.32158	0.28667	0.25592	0.24277	0.2559	0.29048		1.42676	0.7292	0.76321	0.83124	0.83948	0.71964	0.54021	0.39374		1.42676	0.74319	0.77344	0.81101	0.8419	0.78918	0.6464	0.47449		1.42676	0.72226	0.69254	0.66499	0.64544	0.63791	0.63979	0.64497		1.42676	0.50556	0.50359	0.52211	0.5635	0.61445	0.66206	0.66893		1.42676	0.53264	0.47103	0.37561
	1.42715	0.31592	0.31897	0.28424	0.25539	0.24306	0.25633	0.2937		1.42715	0.73287	0.76618	0.83413	0.83797	0.71522	0.53557	0.39113		1.42715	0.74615	0.7753	0.81287	0.84216	0.78644	0.64238	0.46971		1.42715	0.72135	0.6906	0.66455	0.64524	0.63798	0.64043	0.64529		1.42715	0.50533	0.50373	0.52379	0.56644	0.61652	0.66397	0.66992		1.42715	0.52633	0.46549	0.37208
	1.42754	0.31235	0.3162	0.28125	0.25451	0.24405	0.25756	0.29571		1.42754	0.73638	0.76905	0.83595	0.83572	0.71035	0.53126	0.38778		1.42754	0.74834	0.77664	0.8144	0.84178	0.78281	0.63736	0.4657		1.42754	0.71982	0.68815	0.66433	0.64465	0.63768	0.6407	0.64546		1.42754	0.50497	0.50368	0.52532	0.56823	0.61806	0.66508	0.66963		1.42754	0.52007	0.46004	0.36885
	1.42793	0.30837	0.31318	0.27831	0.25312	0.24514	0.25934	0.29581		1.42793	0.73988	0.7718	0.83673	0.83286	0.70513	0.52726	0.38359		1.42793	0.74949	0.77803	0.81518	0.84067	0.77843	0.63198	0.46232		1.42793	0.71768	0.68554	0.66398	0.64395	0.63729	0.64101	0.64579		1.42793	0.505	0.50367	0.52649	0.56889	0.61914	0.66551	0.66834		1.42793	0.51384	0.45483	0.36557
	1.42833	0.30459	0.31028	0.27606	0.25145	0.24556	0.26095	0.2943		1.42833	0.74345	0.77462	0.83694	0.82988	0.69973	0.52352	0.37908		1.42833	0.75015	0.77997	0.81541	0.83915	0.77379	0.62705	0.45962		1.42833	0.71529	0.68329	0.66323	0.64339	0.63732	0.64171	0.64653		1.42833	0.50528	0.50386	0.52736	0.56887	0.61986	0.66575	0.66709		1.42833	0.50767	0.45004	0.3619
	1.42872	0.30168	0.30796	0.27472	0.25001	0.24499	0.26134	0.29271		1.42872	0.74711	0.77759	0.83727	0.82735	0.69417	0.51969	0.37504		1.42872	0.75126	0.78243	0.81569	0.83778	0.76956	0.62258	0.45747		1.42872	0.71298	0.68168	0.66216	0.64299	0.63799	0.64269	0.64747		1.42872	0.50547	0.50418	0.5281	0.56865	0.62056	0.66631	0.66653		1.42872	0.50173	0.44556	0.35783
	1.42912	0.29978	0.30642	0.27412	0.24914	0.24386	0.26009	0.29255		1.42912	0.75091	0.7807	0.83818	0.82554	0.68834	0.51556	0.37195		1.42912	0.75323	0.78496	0.81635	0.83685	0.76612	0.618	0.45526		1.42912	0.71091	0.68044	0.66103	0.6426	0.63901	0.64361	0.64785		1.42912	0.50559	0.50457	0.52894	0.56873	0.62158	0.66719	0.66609		1.42912	0.4962	0.44096	0.35367
	1.42951	0.29827	0.30547	0.27385	0.24883	0.2429	0.25796	0.2939		1.42951	0.75493	0.78399	0.83952	0.82407	0.68219	0.51118	0.36964		1.42951	0.75573	0.78712	0.81733	0.83593	0.7633	0.61305	0.45245		1.42951	0.70909	0.67908	0.65988	0.64202	0.63986	0.64415	0.64723		1.42951	0.50595	0.50513	0.53022	0.56956	0.62298	0.66798	0.66478		1.42951	0.49113	0.43591	0.34985
	1.4299	0.29636	0.3046	0.27346	0.24878	0.24239	0.25627	0.29553		1.4299	0.759	0.78749	0.84081	0.82208	0.67605	0.50659	0.36766		1.4299	0.75812	0.78868	0.81853	0.83438	0.76061	0.60785	0.44918		1.4299	0.70731	0.67735	0.65851	0.64112	0.64037	0.64423	0.6461		1.4299	0.50665	0.50606	0.53214	0.57118	0.62462	0.66829	0.66234		1.4299	0.48634	0.43048	0.34664
	1.4303	0.29381	0.30318	0.27257	0.24861	0.24212	0.25571	0.29636		1.4303	0.76272	0.79102	0.84182	0.81902	0.67043	0.50183	0.36579		1.4303	0.76	0.78981	0.82001	0.83224	0.7576	0.60262	0.4459		1.4303	0.70531	0.6753	0.6569	0.63995	0.64062	0.64407	0.64522		1.4303	0.50749	0.50744	0.53436	0.57321	0.62638	0.66831	0.65949		1.4303	0.48157	0.42491	0.34403
	1.43069	0.29096	0.30084	0.27114	0.24812	0.24188	0.25616	0.29648		1.43069	0.76586	0.79431	0.84284	0.8152	0.66558	0.49714	0.36431		1.43069	0.7614	0.791	0.82169	0.8302	0.75395	0.59747	0.44294		1.43069	0.70306	0.67314	0.65532	0.63877	0.64051	0.64405	0.64457		1.43069	0.50819	0.50914	0.53609	0.57527	0.62828	0.66872	0.65712		1.43069	0.4766	0.41938	0.34181
	1.43109	0.28831	0.29774	0.26942	0.24747	0.24158	0.25723	0.29679		1.43109	0.76866	0.79719	0.84422	0.81126	0.66129	0.49286	0.36359		1.43109	0.76274	0.79268	0.82336	0.82867	0.74956	0.59247	0.44005		1.43109	0.70084	0.67121	0.65409	0.63781	0.63984	0.64421	0.64395		1.43109	0.50869	0.5109	0.53691	0.57729	0.6302	0.66993	0.65569		1.43109	0.47129	0.414	0.3397
	1.43148	0.2862	0.29453	0.26794	0.24676	0.24114	0.25862	0.29775		1.43148	0.77163	0.79958	0.8457	0.80747	0.65695	0.489	0.36339		1.43148	0.76452	0.79483	0.82476	0.82752	0.74468	0.58765	0.43666		1.43148	0.69892	0.66978	0.65335	0.63711	0.63887	0.64436	0.64368		1.43148	0.50908	0.51249	0.53727	0.57954	0.63194	0.67157	0.65505		1.43148	0.46563	0.40909	0.33747
	1.43188	0.28462	0.29189	0.26712	0.24593	0.24059	0.26013	0.29895		1.43188	0.77508	0.80159	0.84661	0.8036	0.65206	0.48536	0.36288		1.43188	0.76693	0.79701	0.82584	0.82651	0.73972	0.58299	0.43263		1.43188	0.6973	0.66876	0.65291	0.63665	0.63812	0.64444	0.64399		1.43188	0.50955	0.51373	0.538	0.58227	0.63353	0.67281	0.65466		1.43188	0.45973	0.40493	0.33504
	1.43227	0.28336	0.29032	0.2669	0.245	0.23998	0.2615	0.30015		1.43227	0.77889	0.80356	0.84671	0.79959	0.64661	0.48188	0.36167		1.43227	0.76982	0.79897	0.82676	0.82546	0.73519	0.57844	0.42852		1.43227	0.69583	0.66781	0.65251	0.63644	0.63779	0.64433	0.64441		1.43227	0.51017	0.51447	0.53941	0.58502	0.63522	0.67325	0.65417		1.43227	0.45377	0.40138	0.33249
	1.43267	0.28213	0.2898	0.26678	0.24419	0.23923	0.26249	0.30174		1.43267	0.78283	0.80595	0.84646	0.79577	0.64104	0.47861	0.36002		1.43267	0.77282	0.80084	0.82772	0.82419	0.73148	0.57413	0.42476		1.43267	0.69436	0.66663	0.65183	0.63643	0.63774	0.64378	0.64421		1.43267	0.51083	0.51492	0.54113	0.5868	0.63707	0.67325	0.65374		1.43267	0.44809	0.39798	0.32993
	1.43307	0.28064	0.28962	0.2662	0.24367	0.2383	0.26298	0.30379		1.43307	0.78663	0.80902	0.84623	0.79228	0.63572	0.47537	0.35798		1.43307	0.77552	0.80283	0.8287	0.82253	0.72834	0.57042	0.42134		1.43307	0.69278	0.6653	0.65072	0.63652	0.6378	0.64287	0.64312		1.43307	0.51143	0.51555	0.54271	0.58709	0.63881	0.67339	0.65369		1.43307	0.44296	0.39437	0.32734
	1.43346	0.27872	0.28886	0.26493	0.24352	0.23759	0.26319	0.30577		1.43346	0.79005	0.81262	0.84593	0.78883	0.63079	0.47178	0.35518		1.43346	0.7778	0.80494	0.82966	0.82053	0.72501	0.56742	0.41815		1.43346	0.69101	0.66413	0.64922	0.63667	0.63783	0.64222	0.6415		1.43346	0.51201	0.51666	0.54406	0.5866	0.64019	0.67391	0.65417		1.43346	0.43831	0.39059	0.32466
	1.43386	0.27638	0.28713	0.26304	0.24355	0.23761	0.26368	0.30712		1.43386	0.79302	0.81636	0.84543	0.78508	0.62622	0.46761	0.35182		1.43386	0.77992	0.80706	0.83064	0.81846	0.72087	0.56471	0.41538		1.43386	0.68913	0.66326	0.64749	0.63684	0.63772	0.64225	0.63968		1.43386	0.5127	0.51804	0.54535	0.58665	0.6413	0.67464	0.65489		1.43386	0.43384	0.38679	0.32192
	1.43425	0.27386	0.2848	0.26093	0.24339	0.23856	0.26475	0.3075		1.43425	0.7959	0.81983	0.84496	0.78094	0.62186	0.46301	0.34895		1.43425	0.78214	0.80922	0.8317	0.81641	0.71608	0.56166	0.4131		1.43425	0.68737	0.66262	0.64586	0.63688	0.63747	0.64277	0.63762		1.43425	0.51369	0.51928	0.54684	0.58815	0.64246	0.67537	0.65513		1.43425	0.4294	0.38305	0.31915
	1.43465	0.27135	0.28246	0.25902	0.24283	0.24009	0.26614	0.30685		1.43465	0.79925	0.82275	0.84477	0.77653	0.61734	0.45844	0.34715		1.43465	0.78448	0.81142	0.83288	0.81416	0.71125	0.55799	0.41075		1.43465	0.68605	0.66206	0.64478	0.63667	0.63733	0.64349	0.63548		1.43465	0.51509	0.52027	0.54865	0.59106	0.64399	0.67615	0.65426		1.43465	0.42508	0.37936	0.31625
	1.43505	0.26889	0.28042	0.25756	0.24205	0.24149	0.26734	0.30581		1.43505	0.80334	0.825	0.84474	0.77208	0.61242	0.45444	0.34568		1.43505	0.78679	0.81359	0.83411	0.81159	0.70679	0.55398	0.40749		1.43505	0.68523	0.66136	0.64422	0.63632	0.63755	0.64426	0.63393		1.43505	0.51681	0.52126	0.55066	0.59454	0.64594	0.6769	0.65213		1.43505	0.42084	0.37564	0.31313
	1.43545	0.26659	0.27864	0.25662	0.2413	0.24214	0.26788	0.30554		1.43545	0.8079	0.8266	0.84447	0.76793	0.60739	0.45139	0.34371		1.43545	0.78906	0.8156	0.83509	0.80894	0.70267	0.55001	0.40324		1.43545	0.68454	0.66032	0.64369	0.63611	0.63811	0.64507	0.63334		1.43545	0.51867	0.52248	0.55267	0.59756	0.64823	0.67729	0.64914		1.43545	0.41642	0.37178	0.3099
	1.43584	0.26454	0.27703	0.25621	0.24085	0.24187	0.26731	0.30682		1.43584	0.8123	0.82772	0.84369	0.76415	0.60265	0.44911	0.34149		1.43584	0.79146	0.81732	0.83553	0.80659	0.69856	0.54604	0.39895		1.43584	0.68351	0.65884	0.64285	0.63616	0.63893	0.64575	0.63327		1.43584	0.52049	0.52387	0.55442	0.59963	0.65071	0.67729	0.64608		1.43584	0.41164	0.36789	0.30686
	1.43624	0.2626	0.2755	0.25629	0.24086	0.24104	0.26576	0.30941		1.43624	0.81597	0.82854	0.84239	0.76039	0.59808	0.4468	0.33995		1.43624	0.79401	0.81872	0.83549	0.80454	0.69418	0.54162	0.39566		1.43624	0.68205	0.65708	0.64181	0.63626	0.63986	0.64602	0.63311		1.43624	0.52198	0.52513	0.55571	0.60109	0.65297	0.67721	0.64341		1.43624	0.40652	0.36418	0.30434
	1.43664	0.26057	0.27397	0.25662	0.24116	0.24035	0.26418	0.31259		1.43664	0.81879	0.82925	0.84075	0.75617	0.5933	0.44387	0.33967		1.43664	0.79643	0.81989	0.8353	0.80242	0.68958	0.53654	0.39349		1.43664	0.68043	0.65539	0.64086	0.63612	0.64051	0.6457	0.6326		1.43664	0.52286	0.52608	0.55664	0.60261	0.65447	0.67726	0.64107		1.43664	0.40142	0.36072	0.30231
	1.43704	0.25859	0.2724	0.2568	0.24144	0.24024	0.26357	0.31579		1.43704	0.8211	0.83009	0.83907	0.75139	0.58823	0.44045	0.3403		1.43704	0.7985	0.82106	0.8351	0.79999	0.6849	0.53104	0.39182		1.43704	0.67887	0.65405	0.64009	0.63579	0.64057	0.64485	0.63172		1.43704	0.52309	0.52678	0.55766	0.60458	0.65514	0.67741	0.63904		1.43704	0.39675	0.3574	0.30052
	1.43744	0.25705	0.27098	0.2565	0.24148	0.24055	0.26422	0.31848		1.43744	0.82332	0.83136	0.83761	0.74625	0.5832	0.43706	0.34098		1.43744	0.80044	0.8225	0.83472	0.79747	0.68015	0.5255	0.39018		1.43744	0.67737	0.65321	0.63947	0.6355	0.64031	0.64374	0.63057		1.43744	0.52303	0.52757	0.55899	0.60688	0.6556	0.67765	0.6376		1.43744	0.39273	0.35411	0.29884
	1.43783	0.25605	0.27007	0.25579	0.24116	0.24091	0.2657	0.31997		1.43783	0.82549	0.83313	0.83645	0.74096	0.57844	0.43403	0.34095		1.43783	0.80251	0.82425	0.83412	0.79524	0.67543	0.52023	0.38876		1.43783	0.676	0.65283	0.63895	0.63535	0.64022	0.6429	0.62937		1.43783	0.52327	0.5287	0.56048	0.60911	0.65649	0.67807	0.63701		1.43783	0.38924	0.3509	0.29722
	1.43823	0.25528	0.26985	0.25493	0.24051	0.24118	0.26743	0.32004		1.43823	0.8274	0.83508	0.83532	0.73555	0.57365	0.4314	0.33983		1.43823	0.80471	0.82613	0.83362	0.79329	0.67114	0.5154	0.38779		1.43823	0.67485	0.65252	0.63865	0.63517	0.64038	0.64286	0.62815		1.43823	0.52414	0.53009	0.56189	0.61088	0.65783	0.67869	0.63702		1.43823	0.386	0.348	0.29554
	1.43863	0.25447	0.27001	0.25396	0.23977	0.24151	0.26899	0.31954		1.43863	0.82908	0.83673	0.83381	0.73004	0.56847	0.42902	0.33765		1.43863	0.80681	0.82795	0.83357	0.79124	0.66748	0.5111	0.38693		1.43863	0.67391	0.65169	0.63865	0.63479	0.64061	0.64348	0.62663		1.43863	0.52562	0.53136	0.56307	0.61208	0.65907	0.67949	0.63694		1.43863	0.38273	0.34563	0.29356
	1.43903	0.25339	0.26995	0.25274	0.23925	0.24197	0.27026	0.31983		1.43903	0.83079	0.83796	0.8317	0.72448	0.56303	0.4265	0.33489		1.43903	0.80866	0.82961	0.83381	0.78861	0.66399	0.50739	0.38542		1.43903	0.67302	0.65019	0.63882	0.63412	0.64078	0.64405	0.62447		1.43903	0.52737	0.53232	0.56405	0.61303	0.65986	0.6803	0.63625		1.43903	0.3793	0.34364	0.29109
	1.43943	0.25189	0.26924	0.25115	0.23898	0.24237	0.27134	0.32144		1.43943	0.83277	0.83905	0.82909	0.71884	0.55791	0.42322	0.33226		1.43943	0.81018	0.83107	0.83386	0.78523	0.65982	0.50427	0.38296		1.43943	0.67208	0.64845	0.63881	0.63338	0.64088	0.64403	0.62173		1.43943	0.52909	0.5331	0.56506	0.61414	0.66021	0.68068	0.63505		1.43943	0.37568	0.34148	0.28823
	1.43983	0.25016	0.26773	0.24928	0.23874	0.24254	0.2725	0.32344		1.43983	0.83497	0.84016	0.82637	0.71328	0.55346	0.419	0.33011		1.43983	0.81134	0.83236	0.8334	0.78127	0.65467	0.5017	0.38013		1.43983	0.67105	0.64695	0.63837	0.63308	0.64098	0.64335	0.619		1.43983	0.5306	0.53402	0.56632	0.61554	0.66032	0.68014	0.63364		1.43983	0.3718	0.33862	0.28543
	1.44023	0.24865	0.2656	0.24753	0.23846	0.24267	0.27386	0.3245		1.44023	0.83721	0.84111	0.82388	0.7082	0.54938	0.41458	0.32817		1.44023	0.81236	0.83352	0.83247	0.77714	0.64903	0.49956	0.37784		1.44023	0.66988	0.64581	0.63749	0.63349	0.64105	0.64225	0.61699		1.44023	0.53194	0.53541	0.56795	0.61711	0.66046	0.67871	0.63206		1.44023	0.36763	0.33501	0.28314
	1.44063	0.2477	0.2633	0.24627	0.23833	0.24294	0.27531	0.32443		1.44063	0.83938	0.84155	0.8216	0.70387	0.54517	0.4108	0.32587		1.44063	0.81369	0.83458	0.83131	0.77322	0.64369	0.49745	0.37645		1.44063	0.66859	0.64484	0.63633	0.6343	0.6409	0.64114	0.61589		1.44063	0.53319	0.5374	0.57008	0.61879	0.66112	0.67705	0.63036		1.44063	0.36333	0.33106	0.2815
	1.44103	0.24713	0.26141	0.24569	0.23848	0.24314	0.27661	0.32437		1.44103	0.84158	0.84151	0.81913	0.70002	0.54091	0.40785	0.32307		1.44103	0.8156	0.83544	0.83021	0.76975	0.63907	0.49479	0.37559		1.44103	0.66729	0.64398	0.63519	0.63499	0.64045	0.64052	0.61543		1.44103	0.53438	0.53979	0.5728	0.62073	0.66269	0.67588	0.62875		1.44103	0.35914	0.32732	0.28038
	1.44143	0.24639	0.26036	0.24585	0.23873	0.24316	0.27765	0.32554		1.44143	0.84378	0.84139	0.81619	0.69609	0.53718	0.40547	0.32029		1.44143	0.81794	0.83612	0.82938	0.76684	0.63514	0.49134	0.37485		1.44143	0.66593	0.64337	0.63444	0.63533	0.63988	0.64065	0.6152		1.44143	0.53544	0.54216	0.57581	0.62308	0.66502	0.67558	0.62724		1.44143	0.35527	0.32413	0.27941
	1.44183	0.24505	0.26004	0.24656	0.23882	0.24319	0.27849	0.32808		1.44183	0.84568	0.84139	0.81302	0.6916	0.53413	0.40347	0.31825		1.44183	0.82033	0.83684	0.82862	0.76429	0.63163	0.48748	0.3741		1.44183	0.66442	0.64304	0.63433	0.63544	0.63928	0.64125	0.61472		1.44183	0.53629	0.54418	0.57847	0.62585	0.6674	0.67595	0.6255		1.44183	0.35186	0.32158	0.27816
	1.44223	0.24312	0.25979	0.24734	0.23862	0.2434	0.2793	0.33126		1.44223	0.84693	0.84145	0.8101	0.68655	0.53107	0.4017	0.31746		1.44223	0.82235	0.83779	0.8275	0.76164	0.62824	0.48375	0.37324		1.44223	0.66277	0.64272	0.63475	0.63556	0.63863	0.64177	0.61349		1.44223	0.53704	0.54576	0.5804	0.62872	0.66922	0.67629	0.62326		1.44223	0.34882	0.31952	0.2764
	1.44264	0.24084	0.25885	0.24753	0.2384	0.24386	0.28002	0.33406		1.44264	0.84764	0.84154	0.80759	0.68134	0.52726	0.39981	0.31801		1.44264	0.82378	0.8391	0.82594	0.75851	0.62485	0.48026	0.372		1.44264	0.6612	0.64216	0.63539	0.6358	0.63795	0.64162	0.6113		1.44264	0.53805	0.54693	0.58176	0.63115	0.67057	0.67609	0.62079		1.44264	0.34586	0.31764	0.27421
	1.44304	0.23847	0.25702	0.24679	0.23856	0.24467	0.28052	0.33566		1.44304	0.84834	0.84174	0.80515	0.67636	0.52283	0.39739	0.3193		1.44304	0.8248	0.84084	0.82431	0.75496	0.62151	0.47689	0.37021		1.44304	0.66	0.64134	0.63586	0.63591	0.63735	0.64056	0.60822		1.44304	0.53966	0.54787	0.58305	0.63275	0.67192	0.67556	0.61873		1.44304	0.34275	0.31557	0.27196
	1.44344	0.2362	0.25489	0.24545	0.23913	0.24596	0.28095	0.33605		1.44344	0.84942	0.84187	0.80238	0.67157	0.5183	0.39421	0.32018		1.44344	0.82591	0.84287	0.82298	0.75127	0.61806	0.47369	0.36801		1.44344	0.65936	0.64039	0.63589	0.63554	0.6371	0.63903	0.60439		1.44344	0.54175	0.54883	0.58458	0.63361	0.67336	0.67506	0.61738		1.44344	0.33942	0.31302	0.27011
	1.44384	0.23412	0.25334	0.24417	0.23972	0.24759	0.28167	0.33613		1.44384	0.8508	0.84168	0.79906	0.66659	0.5139	0.39028	0.31949		1.44384	0.82739	0.84466	0.82194	0.7476	0.6141	0.47084	0.36557		1.44384	0.65912	0.63956	0.63544	0.63475	0.63751	0.63781	0.60025		1.44384	0.54365	0.55001	0.58628	0.63425	0.67454	0.67451	0.61641		1.44384	0.33589	0.3099	0.26884
	1.44424	0.23235	0.2528	0.24325	0.24003	0.24906	0.28278	0.33661		1.44424	0.85225	0.84109	0.79518	0.66131	0.50937	0.386	0.31687		1.44424	0.829	0.84553	0.8209	0.74385	0.60952	0.46841	0.36286		1.44424	0.65887	0.639	0.63483	0.63418	0.63877	0.63714	0.59684		1.44424	0.54485	0.5515	0.58797	0.63516	0.67515	0.67383	0.61525		1.44424	0.33232	0.3064	0.26799
	1.44464	0.231	0.25303	0.24236	0.24002	0.24986	0.28402	0.33728		1.44464	0.85358	0.84018	0.79092	0.65604	0.50441	0.38213	0.31317		1.44464	0.83021	0.84522	0.81957	0.73978	0.60473	0.46631	0.35981		1.44464	0.65834	0.63859	0.63448	0.63429	0.64048	0.63664	0.59528		1.44464	0.54553	0.55331	0.58957	0.63648	0.67537	0.67331	0.61351		1.44464	0.32887	0.30305	0.26708
	1.44505	0.23005	0.25338	0.2412	0.23974	0.25004	0.28509	0.33761		1.44505	0.85457	0.83904	0.78671	0.6511	0.49917	0.37936	0.30987		1.44505	0.83094	0.84407	0.81791	0.73538	0.60002	0.46419	0.3568		1.44505	0.65764	0.63817	0.63452	0.63497	0.64192	0.63609	0.59556		1.44505	0.54627	0.55533	0.5911	0.63811	0.67573	0.67331	0.61121		1.44505	0.32556	0.30038	0.2657
	1.44545	0.22937	0.25334	0.24003	0.23918	0.25009	0.28585	0.33757		1.44545	0.85507	0.8376	0.78294	0.64636	0.49422	0.37792	0.30776		1.44545	0.83168	0.84292	0.81606	0.73094	0.59532	0.46159	0.35425		1.44545	0.65685	0.63779	0.63464	0.63593	0.64264	0.63573	0.5964		1.44545	0.54748	0.55725	0.59253	0.63996	0.67668	0.67372	0.60876		1.44545	0.32235	0.29845	0.26378
	1.44585	0.22878	0.25265	0.23941	0.23844	0.25031	0.28646	0.33769		1.44585	0.8551	0.83574	0.77948	0.64143	0.48991	0.3776	0.30668		1.44585	0.83288	0.84249	0.81415	0.72669	0.59054	0.45828	0.35223		1.44585	0.65598	0.6375	0.63441	0.63694	0.64255	0.63581	0.59639		1.44585	0.54923	0.55879	0.59384	0.64202	0.67831	0.67398	0.60665		1.44585	0.3193	0.29689	0.26155
	1.44626	0.22816	0.25136	0.2396	0.23786	0.25049	0.28718	0.33859		1.44626	0.85483	0.83339	0.77566	0.63615	0.48618	0.37778	0.30621		1.44626	0.83454	0.84282	0.81204	0.72259	0.58599	0.45441	0.35071		1.44626	0.65496	0.63719	0.63378	0.63763	0.64162	0.63598	0.59478		1.44626	0.55144	0.55995	0.59521	0.64424	0.68017	0.67362	0.605		1.44626	0.31658	0.29516	0.25937
	1.44666	0.22753	0.2498	0.24031	0.23771	0.25036	0.28797	0.3404		1.44666	0.85454	0.83083	0.77106	0.63075	0.4827	0.37773	0.30597		1.44666	0.83641	0.84347	0.80953	0.71863	0.58209	0.45033	0.34969		1.44666	0.65369	0.63664	0.6331	0.63767	0.64009	0.63553	0.59155		1.44666	0.55393	0.56092	0.59686	0.64636	0.68155	0.67268	0.60357		1.44666	0.31423	0.29292	0.25761
	1.44706	0.22691	0.24839	0.24087	0.23804	0.25013	0.28844	0.34267		1.44706	0.85436	0.82844	0.76598	0.62551	0.47925	0.37698	0.30564		1.44706	0.83826	0.844	0.80674	0.71494	0.57898	0.44642	0.34881		1.44706	0.6521	0.63587	0.63267	0.6371	0.63855	0.63404	0.58744		1.44706	0.55646	0.56198	0.59883	0.64813	0.68186	0.67156	0.60222		1.44706	0.31205	0.29032	0.25655
	1.44747	0.22611	0.24741	0.24077	0.23872	0.25025	0.2885	0.34479		1.44747	0.85417	0.82643	0.76102	0.62049	0.47576	0.37538	0.30483		1.44747	0.83986	0.84419	0.80412	0.71155	0.57638	0.44301	0.34743		1.44747	0.65053	0.63509	0.63259	0.6363	0.63747	0.63165	0.58351		1.44747	0.55879	0.56336	0.60094	0.6495	0.68104	0.67041	0.60107		1.44747	0.3097	0.28782	0.25613
	1.44787	0.22497	0.24687	0.24006	0.2396	0.25083	0.2886	0.34655		1.44787	0.85387	0.82474	0.75646	0.61563	0.47233	0.37307	0.30319		1.44787	0.84105	0.84394	0.80208	0.70821	0.5738	0.44039	0.34523		1.44787	0.64935	0.63443	0.63284	0.63569	0.63685	0.62883	0.58032		1.44787	0.56075	0.56514	0.60315	0.65061	0.67977	0.66928	0.6002		1.44787	0.30701	0.28582	0.2559
	1.44828	0.22372	0.24668	0.2391	0.24043	0.25179	0.28927	0.34814		1.44828	0.85345	0.8231	0.75216	0.61079	0.46921	0.37033	0.3009		1.44828	0.84183	0.84315	0.8005	0.70455	0.57066	0.43866	0.34239		1.44828	0.64861	0.63387	0.63321	0.63539	0.6367	0.62601	0.57772		1.44828	0.56225	0.56722	0.60558	0.65158	0.67897	0.66838	0.59935		1.44828	0.30423	0.28443	0.25536
	1.44868	0.22275	0.24664	0.23825	0.24089	0.25305	0.2908	0.34979		1.44868	0.85292	0.82117	0.74771	0.60589	0.46653	0.36737	0.29872		1.44868	0.84237	0.84193	0.79894	0.70033	0.56668	0.43742	0.33932		1.44868	0.64824	0.63329	0.63325	0.6352	0.63707	0.62362	0.57549		1.44868	0.56332	0.56946	0.60821	0.65245	0.67905	0.66784	0.598		1.44868	0.30183	0.28336	0.25437
	1.44909	0.22213	0.24651	0.23776	0.24071	0.25444	0.2929	0.35168		1.44909	0.85217	0.81884	0.74292	0.60109	0.46399	0.36443	0.29739		1.44909	0.84296	0.84069	0.79704	0.69559	0.56207	0.43603	0.33647		1.44909	0.64823	0.63273	0.63268	0.63494	0.63783	0.62213	0.57365		1.44909	0.56425	0.57183	0.61093	0.65339	0.67978	0.66735	0.59606		1.44909	0.29995	0.28219	0.25321
	1.44949	0.22159	0.24621	0.23782	0.23992	0.25559	0.29489	0.35375		1.44949	0.85118	0.81631	0.73803	0.59664	0.46114	0.36183	0.29696		1.44949	0.84386	0.83979	0.79471	0.69056	0.55741	0.43425	0.33427		1.44949	0.64855	0.63245	0.63182	0.63475	0.63862	0.62184	0.57228		1.44949	0.56538	0.57434	0.6136	0.65462	0.68069	0.66642	0.59397		1.44949	0.29824	0.28073	0.2522
	1.4499	0.22102	0.24588	0.23833	0.23906	0.25623	0.29619	0.35572		1.4499	0.85003	0.81383	0.73335	0.59244	0.45775	0.35976	0.29707		1.4499	0.84497	0.83923	0.79189	0.68553	0.55318	0.43238	0.33308		1.4499	0.64892	0.6326	0.63133	0.63486	0.63911	0.62255	0.57116		1.4499	0.56683	0.57689	0.61591	0.65613	0.68158	0.66498	0.59218		1.4499	0.29622	0.27905	0.2513
	1.4503	0.22054	0.24562	0.23888	0.23879	0.25661	0.29695	0.35753		1.4503	0.84875	0.81136	0.72875	0.58791	0.45383	0.35799	0.29737		1.4503	0.84582	0.83874	0.78843	0.68074	0.54937	0.43067	0.33288		1.4503	0.64894	0.63286	0.63154	0.63524	0.63925	0.62357	0.56968		1.4503	0.56848	0.57921	0.6174	0.6577	0.6824	0.66343	0.59079		1.4503	0.29374	0.27716	0.25022
	1.45071	0.22014	0.24531	0.23901	0.23931	0.25722	0.29775	0.35934		1.45071	0.84727	0.80852	0.72396	0.58258	0.44967	0.35611	0.29762		1.45071	0.84605	0.83807	0.78442	0.67617	0.54571	0.42885	0.33283		1.45071	0.64839	0.63272	0.63221	0.63565	0.63914	0.62425	0.56747		1.45071	0.57031	0.58114	0.61806	0.65907	0.68292	0.66214	0.58943		1.45071	0.29109	0.27508	0.2489
	1.45111	0.21972	0.24493	0.23867	0.24037	0.25826	0.29885	0.36116		1.45111	0.84562	0.80506	0.71899	0.5766	0.4458	0.35405	0.29746		1.45111	0.84572	0.83716	0.78032	0.67167	0.54206	0.42634	0.33207		1.45111	0.64747	0.63198	0.63277	0.63581	0.63895	0.62431	0.56478		1.45111	0.57247	0.58287	0.61861	0.66016	0.68289	0.66131	0.58775		1.45111	0.28866	0.27299	0.24758
	1.45152	0.21933	0.24466	0.23821	0.24162	0.25957	0.29992	0.36281		1.45152	0.84397	0.80116	0.71408	0.57062	0.44258	0.35203	0.29673		1.45152	0.84518	0.83608	0.77674	0.66729	0.53844	0.42312	0.33061		1.45152	0.64656	0.63091	0.63285	0.63564	0.63894	0.62384	0.56212		1.45152	0.5749	0.58476	0.61981	0.66109	0.68249	0.66088	0.5861		1.45152	0.28688	0.27116	0.24657
	1.45193	0.21902	0.2445	0.23795	0.24275	0.26079	0.30067	0.36448		1.45193	0.84236	0.79719	0.70939	0.56518	0.43988	0.35033	0.29559		1.45193	0.84468	0.83489	0.77401	0.66319	0.53483	0.41992	0.3292		1.45193	0.64592	0.62991	0.63261	0.63534	0.63936	0.62313	0.55972		1.45193	0.5772	0.58696	0.62169	0.66221	0.68231	0.66043	0.58529		1.45193	0.28591	0.26974	0.2459
	1.45233	0.21859	0.24421	0.23791	0.24339	0.26165	0.30153	0.36652		1.45233	0.84046	0.79332	0.70489	0.56037	0.4372	0.34901	0.29418		1.45233	0.84418	0.83351	0.77177	0.65937	0.53134	0.41751	0.3284		1.45233	0.64551	0.62916	0.63243	0.6352	0.63996	0.6224	0.55747		1.45233	0.579	0.58923	0.62373	0.66383	0.6827	0.65938	0.58551		1.45233	0.28526	0.26868	0.24529
	1.45274	0.21781	0.24362	0.23794	0.24344	0.26197	0.30315	0.36884		1.45274	0.8378	0.78949	0.70032	0.55587	0.43416	0.34797	0.29263		1.45274	0.84352	0.83184	0.76921	0.65581	0.52808	0.41594	0.32822		1.45274	0.64513	0.62885	0.63252	0.6355	0.64006	0.62157	0.55514		1.45274	0.58032	0.59129	0.62558	0.66586	0.68355	0.65745	0.58581		1.45274	0.28417	0.2679	0.2444
	1.45315	0.21665	0.24277	0.23794	0.24324	0.26192	0.30553	0.37093		1.45315	0.83437	0.7857	0.69527	0.55139	0.43079	0.34708	0.2913		1.45315	0.84262	0.82993	0.76593	0.65261	0.52501	0.41451	0.32837		1.45315	0.64474	0.62911	0.63271	0.63622	0.63911	0.62037	0.55259		1.45315	0.58151	0.59304	0.62722	0.66775	0.68459	0.655	0.58512		1.45315	0.28246	0.26726	0.24316
	1.45355	0.21517	0.24185	0.23793	0.24337	0.26188	0.30791	0.37249		1.45355	0.83063	0.78206	0.68973	0.54679	0.42737	0.34614	0.29054		1.45355	0.84158	0.82796	0.76218	0.64979	0.522	0.4123	0.32823		1.45355	0.64444	0.62968	0.63258	0.63697	0.63717	0.61856	0.54989		1.45355	0.58274	0.59453	0.62875	0.66892	0.6856	0.65284	0.58337		1.45355	0.2806	0.26652	0.24182
	1.45396	0.21345	0.24102	0.238	0.24403	0.26212	0.30975	0.37369		1.45396	0.82708	0.7786	0.68413	0.54202	0.42408	0.34491	0.29041		1.45396	0.84057	0.82609	0.75838	0.64688	0.51893	0.40903	0.32698		1.45396	0.64426	0.63006	0.63189	0.63729	0.63481	0.61601	0.54727		1.45396	0.58405	0.59578	0.63017	0.66935	0.68627	0.65163	0.58132		1.45396	0.27898	0.26552	0.2406
	1.45437	0.21163	0.24029	0.2383	0.24483	0.26251	0.31107	0.37502		1.45437	0.82378	0.77512	0.67902	0.53717	0.42105	0.34332	0.2906		1.45437	0.83969	0.82441	0.75466	0.64331	0.51557	0.40547	0.32439		1.45437	0.64407	0.63004	0.63081	0.63715	0.63279	0.61297	0.54495		1.45437	0.58561	0.59695	0.63146	0.66951	0.68645	0.65144	0.5797		1.45437	0.27749	0.2642	0.23954
	1.45478	0.21	0.23961	0.23873	0.24537	0.26275	0.31212	0.37691		1.45478	0.8205	0.77139	0.67448	0.53258	0.41834	0.34155	0.29089		1.45478	0.83883	0.82291	0.75095	0.6389	0.51183	0.40274	0.32132		1.45478	0.64368	0.62969	0.62984	0.63709	0.63165	0.61023	0.54302		1.45478	0.5875	0.59842	0.63266	0.67001	0.68636	0.65177	0.57902		1.45478	0.27572	0.26247	0.23863
	1.45519	0.20874	0.23898	0.23897	0.2456	0.26291	0.31287	0.37934		1.45519	0.8171	0.76739	0.67002	0.5286	0.41601	0.33983	0.2912		1.45519	0.83784	0.82137	0.74721	0.63388	0.50793	0.40095	0.31907		1.45519	0.64308	0.62919	0.62933	0.63752	0.63152	0.60854	0.54136		1.45519	0.58958	0.60037	0.63385	0.67126	0.68638	0.65202	0.57909		1.45519	0.27353	0.26015	0.23796
	1.4556	0.20784	0.23852	0.23896	0.24576	0.26342	0.3133	0.38163		1.4556	0.81362	0.76334	0.66497	0.52519	0.41399	0.33822	0.29123		1.4556	0.83676	0.81942	0.74348	0.62845	0.50402	0.39922	0.31834		1.4556	0.64245	0.62873	0.62939	0.63828	0.6321	0.60786	0.53982		1.4556	0.5917	0.60255	0.63514	0.67315	0.68673	0.65182	0.57906		1.4556	0.27138	0.25746	0.23758
	1.456	0.2073	0.23831	0.23895	0.24602	0.26461	0.31376	0.3829		1.456	0.81007	0.7594	0.65915	0.52194	0.412	0.33677	0.29055		1.456	0.83567	0.81689	0.73976	0.62299	0.49994	0.39676	0.31898		1.456	0.64203	0.6284	0.62998	0.63888	0.63284	0.60743	0.53839		1.456	0.59384	0.60452	0.63645	0.67509	0.68728	0.65116	0.57825		1.456	0.26982	0.25507	0.23746
	1.45641	0.20727	0.23836	0.23904	0.24639	0.26629	0.3147	0.38316		1.45641	0.80632	0.7555	0.65304	0.51834	0.40956	0.3356	0.28906		1.45641	0.83453	0.814	0.73594	0.61802	0.49567	0.39368	0.32026		1.45641	0.6419	0.62801	0.63088	0.63894	0.6332	0.60656	0.53691		1.45641	0.59599	0.60606	0.63769	0.67643	0.68774	0.65019	0.57688		1.45641	0.26871	0.25355	0.23746
	1.45682	0.20778	0.23854	0.23908	0.24673	0.26799	0.31621	0.38342		1.45682	0.80227	0.75142	0.64729	0.51413	0.40635	0.33479	0.28716		1.45682	0.83324	0.8111	0.73204	0.61368	0.49161	0.39076	0.32126		1.45682	0.64187	0.62734	0.63175	0.63844	0.63313	0.60517	0.53501		1.45682	0.5981	0.60732	0.63898	0.67702	0.68785	0.64914	0.57564		1.45682	0.26729	0.25275	0.23742
	1.45723	0.20853	0.23873	0.23899	0.24696	0.26939	0.31811	0.38455		1.45723	0.7979	0.74696	0.64213	0.50952	0.40246	0.33412	0.28541		1.45723	0.83177	0.80833	0.72823	0.60947	0.4882	0.38874	0.32132		1.45723	0.64163	0.62641	0.6324	0.63775	0.633	0.60374	0.53238		1.45723	0.60012	0.60856	0.64059	0.67715	0.68752	0.64813	0.57502		1.45723	0.26508	0.25191	0.2372
	1.45764	0.20904	0.23895	0.23887	0.24723	0.27042	0.32027	0.38654		1.45764	0.79342	0.74201	0.63733	0.50493	0.39836	0.33317	0.28439		1.45764	0.83018	0.80562	0.72458	0.60483	0.48556	0.38765	0.32037		1.45764	0.64119	0.62547	0.63293	0.63733	0.6332	0.6028	0.52929		1.45764	0.60199	0.60989	0.64266	0.67734	0.68685	0.64701	0.57511		1.45764	0.26234	0.25054	0.23682
	1.45805	0.20909	0.23929	0.23881	0.24773	0.27122	0.32257	0.38888		1.45805	0.78907	0.73647	0.63264	0.50065	0.39475	0.3317	0.28434		1.45805	0.82852	0.80291	0.72081	0.59979	0.48331	0.38674	0.31884		1.45805	0.64081	0.62492	0.63348	0.63733	0.63372	0.6023	0.5265		1.45805	0.60377	0.61138	0.64516	0.67803	0.6861	0.6456	0.57557		1.45805	0.25974	0.24882	0.23626
	1.45846	0.20891	0.23975	0.23873	0.24839	0.27196	0.32467	0.39099		1.45846	0.78497	0.73054	0.62794	0.49676	0.39211	0.32989	0.28493		1.45846	0.82669	0.80028	0.71648	0.59479	0.481	0.38521	0.31731		1.45846	0.64067	0.62521	0.634	0.63741	0.63407	0.60162	0.5246		1.45846	0.60566	0.61322	0.64786	0.67934	0.68548	0.64396	0.57555		1.45846	0.25773	0.24721	0.23536
	1.45887	0.20892	0.24014	0.23854	0.24904	0.27277	0.32618	0.39249		1.45887	0.78104	0.72469	0.62321	0.4932	0.39025	0.32809	0.28551		1.45887	0.82455	0.79777	0.71148	0.59007	0.4784	0.38292	0.31621		1.45887	0.64065	0.62643	0.63422	0.63703	0.63364	0.6001	0.5232		1.45887	0.60788	0.61537	0.65037	0.68089	0.68509	0.64224	0.57451		1.45887	0.25639	0.24613	0.23423
	1.45928	0.20916	0.24014	0.23835	0.2497	0.27377	0.32709	0.39362		1.45928	0.77709	0.71933	0.61832	0.48969	0.38871	0.32644	0.28557		1.45928	0.82212	0.79545	0.70633	0.58556	0.47542	0.38036	0.31576		1.45928	0.64055	0.62815	0.63393	0.6359	0.63235	0.59758	0.52126		1.45928	0.61035	0.61751	0.65248	0.68213	0.68486	0.64067	0.57303		1.45928	0.25548	0.24574	0.23336
	1.45969	0.20917	0.23964	0.23841	0.2506	0.27489	0.32778	0.39512		1.45969	0.77295	0.71447	0.6132	0.48597	0.3873	0.32471	0.28513		1.45969	0.81955	0.79329	0.70174	0.5812	0.47204	0.3782	0.31565		1.45969	0.64046	0.62974	0.63324	0.6344	0.6306	0.59462	0.51824		1.45969	0.61284	0.61939	0.65423	0.68278	0.68452	0.63962	0.57216		1.45969	0.25462	0.24582	0.2331
	1.4601	0.20844	0.23897	0.23871	0.25175	0.27569	0.32877	0.39767		1.4601	0.76854	0.70991	0.60798	0.48186	0.38601	0.32253	0.28443		1.4601	0.81716	0.79107	0.6982	0.57734	0.4686	0.3771	0.31501		1.4601	0.64077	0.6306	0.63265	0.63359	0.62909	0.59225	0.51487		1.4601	0.61507	0.62116	0.65552	0.68298	0.6836	0.63955	0.57206		1.4601	0.25339	0.24586	0.23308
	1.46052	0.20713	0.23865	0.23889	0.25248	0.27583	0.33034	0.40116		1.46052	0.76388	0.7054	0.60275	0.4773	0.38474	0.31987	0.28368		1.46052	0.81536	0.78844	0.69553	0.57447	0.46557	0.37735	0.31296		1.46052	0.64192	0.63029	0.63278	0.63434	0.62845	0.59161	0.51252		1.46052	0.617	0.6233	0.65616	0.68336	0.68176	0.64045	0.57225		1.46052	0.25199	0.24539	0.23282
	1.46093	0.20674	0.23856	0.23893	0.25171	0.27606	0.33245	0.40444		1.46093	0.75921	0.70048	0.5974	0.47239	0.38313	0.31828	0.28356		1.46093	0.81434	0.78518	0.69256	0.57242	0.46306	0.3779	0.31019		1.46093	0.64356	0.62901	0.63381	0.63574	0.62831	0.59295	0.5113		1.46093	0.6189	0.62612	0.65656	0.68485	0.67965	0.64112	0.5727		1.46093	0.25162	0.24448	0.23292
	1.46134	0.20789	0.23806	0.23967	0.25065	0.27751	0.33514	0.40693		1.46134	0.75486	0.69491	0.5921	0.46775	0.38067	0.31851	0.285		1.46134	0.8133	0.78131	0.6888	0.5704	0.46073	0.37744	0.30825		1.46134	0.64465	0.6277	0.6349	0.63623	0.62752	0.59457	0.50976		1.46134	0.62043	0.62866	0.65794	0.6869	0.67802	0.64064	0.57272		1.46134	0.25218	0.24343	0.23351
	1.46175	0.20929	0.23723	0.24094	0.25086	0.28047	0.33795	0.40855		1.46175	0.75058	0.68922	0.58707	0.46422	0.3771	0.31867	0.28715		1.46175	0.81122	0.77701	0.68482	0.56785	0.45832	0.37575	0.30772		1.46175	0.64465	0.62715	0.63479	0.6357	0.6261	0.59424	0.50758		1.46175	0.62118	0.63005	0.66039	0.68783	0.67675	0.63892	0.57119		1.46175	0.25219	0.24267	0.23308
	1.46216	0.20954	0.23656	0.24172	0.25214	0.28411	0.34052	0.40972		1.46216	0.74587	0.68406	0.58206	0.46162	0.3729	0.31705	0.28813		1.46216	0.80815	0.77262	0.681	0.56485	0.45558	0.37341	0.30896		1.46216	0.64404	0.62742	0.63331	0.63557	0.62448	0.59181	0.50589		1.46216	0.62177	0.63106	0.66253	0.68738	0.67587	0.63656	0.56893		1.46216	0.25086	0.24236	0.23135
	1.46258	0.20913	0.23628	0.2415	0.25353	0.28668	0.34275	0.41159		1.46258	0.74063	0.67935	0.57688	0.4589	0.36947	0.31433	0.28726		1.46258	0.80486	0.76851	0.67692	0.5619	0.45258	0.37063	0.31205		1.46258	0.64348	0.62839	0.63164	0.63633	0.62246	0.58864	0.50491		1.46258	0.62308	0.63287	0.66314	0.68691	0.67567	0.63455	0.56771		1.46258	0.24892	0.24178	0.23001
	1.46299	0.20921	0.23652	0.24065	0.25447	0.28682	0.34413	0.41455		1.46299	0.73494	0.67455	0.57198	0.45569	0.36818	0.31253	0.28531		1.46299	0.80169	0.76485	0.67232	0.55885	0.44974	0.36767	0.31455		1.46299	0.64283	0.6298	0.63109	0.63671	0.62038	0.58548	0.50329		1.46299	0.62496	0.63526	0.66269	0.68705	0.67558	0.63315	0.56824		1.46299	0.24752	0.24024	0.22976
	1.4634	0.20952	0.23729	0.23995	0.25482	0.28526	0.34446	0.41742		1.4634	0.72903	0.66939	0.56761	0.45244	0.36828	0.31279	0.28314		1.4634	0.79869	0.76179	0.6676	0.55516	0.44699	0.36555	0.31346		1.4634	0.64183	0.63071	0.63193	0.63621	0.61924	0.58252	0.5011		1.4634	0.6269	0.63727	0.66294	0.68719	0.67535	0.63144	0.56947		1.4634	0.24682	0.23819	0.22975
	1.46381	0.20918	0.23813	0.24009	0.25505	0.28434	0.34448	0.41897		1.46381	0.7235	0.6641	0.56333	0.44901	0.36714	0.31387	0.28131		1.46381	0.79627	0.75891	0.66293	0.55119	0.44401	0.36441	0.30996		1.46381	0.64138	0.63036	0.63355	0.6354	0.6192	0.58032	0.4998		1.46381	0.62892	0.63866	0.66458	0.68722	0.67579	0.629	0.56982		1.46381	0.24601	0.23674	0.22986
	1.46423	0.20825	0.23842	0.24106	0.25585	0.2853	0.34522	0.41971		1.46423	0.71855	0.65892	0.55888	0.44495	0.3639	0.31386	0.28047		1.46423	0.79424	0.75521	0.65807	0.54748	0.4413	0.36308	0.30801		1.46423	0.64195	0.62917	0.63516	0.63436	0.61913	0.57966	0.49916		1.46423	0.63099	0.63991	0.66644	0.68766	0.67701	0.62666	0.56928		1.46423	0.24448	0.23638	0.23067
	1.46464	0.20721	0.23822	0.24228	0.25686	0.28762	0.34782	0.42113		1.46464	0.714	0.65381	0.55429	0.44089	0.36072	0.31261	0.28065		1.46464	0.79161	0.7507	0.65339	0.54351	0.43917	0.36131	0.30842		1.46464	0.64229	0.62831	0.63626	0.63345	0.61834	0.58026	0.49826		1.46464	0.63301	0.64142	0.66765	0.68832	0.67787	0.62518	0.56868		1.46464	0.24251	0.23658	0.23203
	1.46506	0.20597	0.23815	0.24318	0.25742	0.29044	0.35225	0.42369		1.46506	0.70982	0.64852	0.54965	0.4379	0.35943	0.31068	0.28117		1.46506	0.78802	0.74651	0.64964	0.53857	0.43674	0.36	0.30865		1.46506	0.64171	0.62823	0.63645	0.63352	0.61738	0.58012	0.49734		1.46506	0.63493	0.64322	0.66873	0.68818	0.67728	0.62448	0.5679		1.46506	0.24081	0.23642	0.23322
	1.46547	0.20437	0.23845	0.24343	0.25763	0.29295	0.35624	0.42641		1.46547	0.70544	0.64291	0.54535	0.43579	0.35945	0.30857	0.28155		1.46547	0.78401	0.74299	0.64678	0.53306	0.43317	0.35965	0.30768		1.46547	0.64104	0.62841	0.6356	0.63415	0.61695	0.5777	0.49625		1.46547	0.63652	0.64513	0.67027	0.68672	0.67535	0.62444	0.56641		1.46547	0.23976	0.23572	0.23335
	1.46588	0.20288	0.23881	0.24316	0.25803	0.2942	0.35802	0.42849		1.46588	0.69966	0.63735	0.54161	0.43348	0.35914	0.30737	0.28128		1.46588	0.77978	0.73949	0.64391	0.52826	0.42901	0.35955	0.3068		1.46588	0.64085	0.62838	0.63416	0.63408	0.61719	0.57368	0.49438		1.46588	0.63765	0.64692	0.67162	0.68481	0.67341	0.62484	0.56479		1.46588	0.23939	0.23506	0.23217
	1.4663	0.20223	0.23889	0.24287	0.25902	0.29446	0.35849	0.43044		1.4663	0.69266	0.6324	0.53783	0.43025	0.35725	0.30754	0.27994		1.4663	0.77534	0.73582	0.64031	0.5249	0.4257	0.35798	0.30668		1.4663	0.6409	0.62844	0.63289	0.63304	0.61738	0.56938	0.49233		1.4663	0.6389	0.64838	0.6721	0.68408	0.67245	0.62497	0.56434		1.4663	0.23946	0.2341	0.2306
	1.46671	0.20268	0.2387	0.2431	0.26076	0.29521	0.35925	0.43362		1.46671	0.68607	0.62804	0.53349	0.42617	0.35421	0.30799	0.27856		1.46671	0.77134	0.73236	0.63596	0.52237	0.42418	0.35429	0.3066		1.46671	0.64103	0.6291	0.63226	0.63168	0.61631	0.56565	0.49049		1.46671	0.64106	0.64967	0.67252	0.68523	0.67237	0.62423	0.56533		1.46671	0.23915	0.23238	0.22966
	1.46713	0.20371	0.23849	0.24401	0.26271	0.29733	0.36101	0.43788		1.46713	0.68072	0.62386	0.52891	0.42201	0.35148	0.30773	0.27881		1.46713	0.76827	0.72909	0.63142	0.51978	0.42376	0.35027	0.30633		1.46713	0.64162	0.63012	0.63217	0.63064	0.61437	0.56367	0.488		1.46713	0.64401	0.65135	0.67388	0.68736	0.67251	0.62268	0.56667		1.46713	0.23779	0.23092	0.22953
	1.46754	0.20463	0.23823	0.24524	0.26441	0.30059	0.36385	0.44137		1.46754	0.676	0.61965	0.5246	0.41891	0.34934	0.30694	0.28027		1.46754	0.76557	0.72548	0.62736	0.51704	0.42285	0.3481	0.30645		1.46754	0.64285	0.63103	0.63217	0.63027	0.61363	0.56445	0.48495		1.46754	0.64689	0.65326	0.67549	0.68893	0.6723	0.62066	0.56746		1.46754	0.23592	0.23081	0.23007
	1.46796	0.20503	0.23783	0.24613	0.26627	0.30428	0.3675	0.44348		1.46796	0.67114	0.61525	0.52051	0.41716	0.34737	0.30606	0.28102		1.46796	0.76219	0.72126	0.62342	0.5142	0.42045	0.34797	0.30663		1.46796	0.64406	0.63169	0.63212	0.63019	0.61459	0.56654	0.48306		1.46796	0.64903	0.65457	0.6763	0.68936	0.67115	0.61876	0.56776		1.46796	0.23441	0.23149	0.23104
	1.46837	0.20446	0.23785	0.24659	0.2686	0.30718	0.37097	0.44519		1.46837	0.66589	0.61029	0.51636	0.41554	0.34582	0.30523	0.28077		1.46837	0.75786	0.71662	0.6188	0.51088	0.41666	0.34826	0.30613		1.46837	0.64452	0.63171	0.63224	0.62977	0.61507	0.56688	0.48311		1.46837	0.65044	0.65528	0.67704	0.68896	0.66866	0.61762	0.56762		1.46837	0.23359	0.23162	0.23138
	1.46879	0.20327	0.23878	0.24697	0.27036	0.30832	0.37302	0.44694		1.46879	0.66033	0.60462	0.51188	0.41289	0.34442	0.30457	0.28099		1.46879	0.75362	0.71207	0.61361	0.5072	0.41292	0.34716	0.30529		1.46879	0.64432	0.63107	0.63251	0.6294	0.61337	0.56434	0.48373		1.46879	0.65188	0.65598	0.67874	0.68805	0.6654	0.61717	0.56644		1.46879	0.23373	0.23079	0.2304
	1.46921	0.20286	0.23991	0.24714	0.27054	0.30827	0.37375	0.44861		1.46921	0.65475	0.59836	0.50662	0.40955	0.34197	0.30431	0.28246		1.46921	0.75032	0.70815	0.60854	0.50365	0.4111	0.34443	0.30507		1.46921	0.64384	0.63069	0.63275	0.63001	0.61057	0.56052	0.48334		1.46921	0.65392	0.65697	0.681	0.68725	0.66297	0.61668	0.56397		1.46921	0.2347	0.22997	0.22905
	1.46962	0.20382	0.24016	0.24672	0.2696	0.3086	0.37392	0.45022		1.46962	0.6496	0.59214	0.50089	0.40638	0.33863	0.30435	0.28436		1.46962	0.74726	0.70494	0.60388	0.50011	0.41058	0.3416	0.30601		1.46962	0.64336	0.63111	0.63295	0.63119	0.60854	0.55747	0.48185		1.46962	0.65593	0.65859	0.68272	0.68744	0.66243	0.61582	0.5616		1.46962	0.23531	0.22991	0.22847
	1.47004	0.2053	0.23945	0.24604	0.2692	0.3101	0.37381	0.45196		1.47004	0.64477	0.58704	0.49584	0.40337	0.33601	0.30389	0.2854		1.47004	0.74349	0.70176	0.59943	0.49645	0.40923	0.34036	0.3076		1.47004	0.64309	0.63191	0.63288	0.63118	0.6076	0.55598	0.48042		1.47004	0.65714	0.66082	0.68338	0.68842	0.66303	0.61485	0.56142		1.47004	0.23457	0.23001	0.22883
	1.47046	0.20622	0.23883	0.24601	0.27085	0.31219	0.37465	0.45405		1.47046	0.63951	0.58341	0.49219	0.40021	0.33509	0.30221	0.28529		1.47046	0.73923	0.69779	0.5955	0.49296	0.40698	0.34071	0.30906		1.47046	0.64286	0.63259	0.632	0.62963	0.60695	0.55577	0.48014		1.47046	0.65813	0.66267	0.68332	0.6891	0.66367	0.61402	0.56366		1.47046	0.23306	0.22973	0.23026
	1.47087	0.20615	0.23945	0.24693	0.27392	0.31391	0.37801	0.45623		1.47087	0.63372	0.58024	0.48964	0.39717	0.33552	0.2997	0.28444		1.47087	0.73513	0.6933	0.59254	0.48972	0.40517	0.34136	0.30946		1.47087	0.64259	0.63288	0.63065	0.62823	0.60604	0.55609	0.48093		1.47087	0.65988	0.66365	0.6834	0.68893	0.66428	0.6136	0.56658		1.47087	0.23223	0.22983	0.23248
	1.47129	0.20579	0.24105	0.24823	0.27588	0.31509	0.383	0.45824		1.47129	0.6277	0.57602	0.4868	0.39464	0.33609	0.29739	0.28284		1.47129	0.73124	0.68931	0.58975	0.48669	0.4038	0.34209	0.30732		1.47129	0.64276	0.63259	0.63006	0.62805	0.60479	0.55584	0.481		1.47129	0.66231	0.66452	0.68443	0.68833	0.66435	0.61376	0.56833		1.47129	0.23225	0.23108	0.23426
	1.47171	0.20601	0.24226	0.24937	0.27606	0.31656	0.38727	0.46109		1.47171	0.62133	0.57014	0.48251	0.39282	0.33553	0.29602	0.2807		1.47171	0.72739	0.68587	0.58587	0.4839	0.40229	0.34344	0.30366		1.47171	0.64337	0.63189	0.63086	0.62844	0.60341	0.55436	0.47832		1.47171	0.66441	0.66577	0.68643	0.68782	0.66301	0.61398	0.56795		1.47171	0.2321	0.23275	0.23488
	1.47213	0.20636	0.24263	0.25044	0.27651	0.31901	0.38994	0.46535		1.47213	0.61501	0.56367	0.47756	0.39173	0.33354	0.29586	0.27873		1.47213	0.72375	0.68202	0.5814	0.48121	0.40067	0.34431	0.30228		1.47213	0.64402	0.63111	0.63247	0.62849	0.60243	0.55231	0.47351		1.47213	0.66577	0.66704	0.68824	0.68759	0.6611	0.6133	0.56604		1.47213	0.23156	0.23315	0.23452
	1.47254	0.20581	0.24273	0.25174	0.27779	0.32194	0.39187	0.46901		1.47254	0.60989	0.55806	0.47342	0.39055	0.33085	0.29648	0.2772		1.47254	0.72033	0.67733	0.57754	0.47834	0.39881	0.34317	0.30407		1.47254	0.64457	0.6305	0.63369	0.62802	0.60192	0.55072	0.46972		1.47254	0.66726	0.66831	0.68869	0.68779	0.65998	0.61157	0.5641		1.47254	0.23107	0.23173	0.23347
	1.47296	0.20485	0.24299	0.25332	0.27833	0.32425	0.39377	0.47023		1.47296	0.60618	0.55328	0.47021	0.38792	0.3286	0.29658	0.27648		1.47296	0.71673	0.67226	0.57399	0.47539	0.3966	0.34102	0.30624		1.47296	0.64495	0.63057	0.63386	0.62748	0.60134	0.54926	0.46905		1.47296	0.66965	0.66985	0.68832	0.68849	0.65921	0.60973	0.56278		1.47296	0.23063	0.22948	0.23229
	1.47338	0.20503	0.24328	0.2547	0.27825	0.32566	0.39569	0.47015		1.47338	0.60282	0.54861	0.46732	0.38391	0.32732	0.2951	0.27781		1.47338	0.71265	0.66741	0.57009	0.47302	0.39463	0.33988	0.30711		1.47338	0.64505	0.63153	0.63351	0.6272	0.60071	0.54698	0.47005		1.47338	0.67212	0.67145	0.68821	0.68926	0.65766	0.60847	0.56181		1.47338	0.23009	0.22756	0.23191
	1.4738	0.20631	0.24308	0.25479	0.27892	0.32684	0.3981	0.47101		1.4738	0.59885	0.54412	0.46406	0.38015	0.32636	0.29296	0.28131		1.4738	0.70794	0.66281	0.56663	0.47134	0.39294	0.33952	0.30676		1.4738	0.64502	0.63224	0.63327	0.62679	0.60055	0.54436	0.47035		1.4738	0.67329	0.67275	0.68827	0.68932	0.65541	0.6072	0.56156		1.4738	0.22973	0.2269	0.23241
	1.47422	0.2074	0.24248	0.25345	0.27991	0.32806	0.40129	0.47396		1.47422	0.59387	0.54008	0.45998	0.37756	0.32486	0.29171	0.28464		1.47422	0.70278	0.65836	0.56435	0.46904	0.39043	0.33824	0.30545		1.47422	0.64486	0.63162	0.63293	0.62574	0.6006	0.54294	0.46991		1.47422	0.67352	0.67407	0.68833	0.68853	0.65317	0.60487	0.56291		1.47422	0.22964	0.22756	0.23301
	1.47464	0.20793	0.2426	0.25232	0.27995	0.32931	0.40429	0.47861		1.47464	0.58786	0.53625	0.45554	0.37561	0.32306	0.29116	0.28608		1.47464	0.69776	0.65432	0.56213	0.46519	0.38682	0.33606	0.30345		1.47464	0.64448	0.63041	0.63238	0.62458	0.5995	0.54271	0.46896		1.47464	0.67437	0.6758	0.68878	0.68717	0.65153	0.60199	0.56532		1.47464	0.2295	0.22828	0.23339
	1.47506	0.20834	0.24391	0.25312	0.27925	0.33109	0.40604	0.48311		1.47506	0.58149	0.53219	0.45162	0.37356	0.3218	0.29089	0.28663		1.47506	0.69351	0.65066	0.55834	0.46105	0.38312	0.33431	0.30123		1.47506	0.64414	0.63002	0.63207	0.62422	0.59663	0.54172	0.46677		1.47506	0.67608	0.67742	0.68949	0.68541	0.6511	0.60081	0.56673		1.47506	0.22935	0.22825	0.23375
	1.47548	0.20883	0.24549	0.25575	0.27889	0.3334	0.40681	0.486		1.47548	0.5762	0.52783	0.44832	0.37111	0.32119	0.29165	0.28776		1.47548	0.68996	0.64692	0.5531	0.4583	0.38022	0.33347	0.29926		1.47548	0.64421	0.63066	0.6322	0.62447	0.59321	0.53942	0.46439		1.47548	0.6778	0.67824	0.69015	0.68412	0.65198	0.60234	0.56643		1.47548	0.22939	0.22818	0.23406
	1.4759	0.20932	0.24605	0.25874	0.27965	0.33565	0.40805	0.48789		1.4759	0.57238	0.52349	0.44521	0.36848	0.32088	0.29322	0.28866		1.4759	0.6865	0.6429	0.54786	0.45667	0.37851	0.33343	0.29841		1.4759	0.64469	0.63149	0.63253	0.62436	0.59054	0.53739	0.46378		1.4759	0.67929	0.67834	0.69085	0.6844	0.653	0.60474	0.5658		1.4759	0.22942	0.22851	0.23412
	1.47632	0.20976	0.24544	0.26082	0.28173	0.3379	0.41119	0.49008		1.47632	0.56871	0.51956	0.44192	0.36617	0.32086	0.29431	0.28751		1.47632	0.68288	0.63865	0.54329	0.45462	0.37797	0.33401	0.29981		1.47632	0.64516	0.63183	0.63275	0.62325	0.58871	0.53672	0.46426		1.47632	0.6808	0.67849	0.69125	0.68538	0.65291	0.60576	0.56558		1.47632	0.22931	0.22879	0.23415
	1.47674	0.21049	0.24506	0.2619	0.28481	0.34032	0.41682	0.49279		1.47674	0.56424	0.51602	0.43829	0.36461	0.32069	0.29441	0.28533		1.47674	0.67895	0.63425	0.5392	0.45141	0.37824	0.33439	0.30321		1.47674	0.64553	0.63185	0.63262	0.62143	0.58789	0.53691	0.46352		1.47674	0.6824	0.67966	0.69096	0.68483	0.65199	0.60492	0.56512		1.47674	0.22934	0.2289	0.23465
	1.47716	0.21181	0.24622	0.26279	0.28814	0.34227	0.42361	0.49557		1.47716	0.55932	0.51235	0.4345	0.36336	0.3196	0.2936	0.28538		1.47716	0.67433	0.6302	0.53572	0.44778	0.37877	0.33387	0.30613		1.47716	0.64617	0.63217	0.63229	0.61956	0.58828	0.53697	0.46136		1.47716	0.68377	0.68207	0.69059	0.68271	0.65082	0.60295	0.56438		1.47716	0.22931	0.22909	0.23581
	1.47758	0.21273	0.2485	0.26394	0.29123	0.3437	0.42862	0.49803		1.47758	0.55421	0.50808	0.43123	0.36145	0.31767	0.29175	0.28785		1.47758	0.66933	0.62671	0.53278	0.44465	0.37854	0.33284	0.3066		1.47758	0.64684	0.63275	0.63206	0.61808	0.58859	0.53621	0.45901		1.47758	0.68444	0.68453	0.69067	0.68122	0.64876	0.60126	0.56402		1.47758	0.22874	0.22967	0.23708
	1.478	0.21215	0.25058	0.26472	0.29416	0.34602	0.43057	0.49997		1.478	0.54884	0.50329	0.42864	0.35885	0.31552	0.2892	0.28915		1.478	0.66478	0.62317	0.52952	0.44182	0.37682	0.33192	0.30538		1.478	0.64691	0.63275	0.63185	0.61739	0.58738	0.5349	0.45669		1.478	0.68472	0.68584	0.69077	0.68118	0.64581	0.60135	0.56404		1.478	0.22794	0.23082	0.23777
	1.47842	0.21124	0.25186	0.26447	0.29672	0.3498	0.43106	0.50194		1.47842	0.54349	0.49844	0.42571	0.35616	0.31385	0.28731	0.28779		1.47842	0.66085	0.61921	0.52566	0.4388	0.37419	0.33133	0.30379		1.47842	0.64656	0.63186	0.63146	0.61753	0.58525	0.5337	0.45489		1.47842	0.6859	0.68619	0.69062	0.68134	0.64342	0.60299	0.56407		1.47842	0.2279	0.23165	0.23794
	1.47884	0.21208	0.25247	0.26377	0.29847	0.35356	0.4317	0.50475		1.47884	0.53857	0.4939	0.42172	0.35343	0.31336	0.28736	0.2861		1.47884	0.65712	0.61523	0.52176	0.43602	0.37161	0.33077	0.30194		1.47884	0.6463	0.63099	0.63119	0.6177	0.58376	0.53276	0.45488		1.47884	0.68825	0.68652	0.69071	0.68096	0.64201	0.60384	0.56434		1.47884	0.22871	0.23111	0.23805
	1.47927	0.21431	0.25276	0.26398	0.29948	0.35593	0.43256	0.50845		1.47927	0.53395	0.4897	0.41758	0.35062	0.31346	0.28893	0.2858		1.47927	0.65307	0.61133	0.51805	0.43415	0.36927	0.32946	0.30066		1.47927	0.64614	0.63105	0.63117	0.61726	0.58337	0.5314	0.456		1.47927	0.69022	0.68729	0.69164	0.68041	0.64068	0.60215	0.56494		1.47927	0.22897	0.22985	0.23828
	1.47969	0.21591	0.25304	0.26566	0.3003	0.35755	0.43373	0.51191		1.47969	0.52932	0.48543	0.41459	0.34809	0.31226	0.29048	0.28642		1.47969	0.64848	0.60733	0.51447	0.43303	0.36715	0.32752	0.30177		1.47969	0.64597	0.63165	0.63083	0.61658	0.58348	0.52882	0.45641		1.47969	0.69069	0.68823	0.69314	0.67948	0.6394	0.59869	0.56549		1.47969	0.22781	0.22931	0.23859
	1.48011	0.21602	0.25326	0.26795	0.30179	0.35937	0.43603	0.51372		1.48011	0.52492	0.48076	0.41297	0.34612	0.30909	0.29082	0.28757		1.48011	0.64366	0.60333	0.51105	0.43163	0.36568	0.32634	0.30508		1.48011	0.64593	0.63197	0.62973	0.61605	0.58342	0.52534	0.45645		1.48011	0.69076	0.68887	0.69413	0.67759	0.63871	0.59579	0.56625		1.48011	0.22635	0.23004	0.23908
	1.48053	0.21538	0.25338	0.26953	0.30461	0.36087	0.43977	0.51439		1.48053	0.52066	0.476	0.41175	0.34453	0.30537	0.28955	0.28965		1.48053	0.63858	0.59938	0.50784	0.42873	0.36504	0.32651	0.30793		1.48053	0.64594	0.63207	0.62836	0.61545	0.58251	0.52216	0.45746		1.48053	0.69204	0.68891	0.69416	0.67529	0.63831	0.59496	0.56757		1.48053	0.22618	0.23154	0.23987
	1.48096	0.21491	0.25352	0.27015	0.30786	0.3614	0.44421	0.51646		1.48096	0.51601	0.47194	0.4097	0.3429	0.30277	0.28755	0.29182		1.48096	0.63306	0.59541	0.50497	0.42444	0.36468	0.32716	0.30842		1.48096	0.64562	0.6325	0.62763	0.61471	0.58055	0.52012	0.45835		1.48096	0.69411	0.68839	0.69388	0.67373	0.63766	0.59602	0.56926		1.48096	0.2273	0.23269	0.2406
	1.48138	0.21523	0.25375	0.27093	0.30989	0.36184	0.44835	0.52082		1.48138	0.51139	0.46897	0.40652	0.34108	0.30169	0.28675	0.29224		1.48138	0.62796	0.59169	0.50221	0.42025	0.36409	0.32723	0.30697		1.48138	0.64527	0.6333	0.62773	0.61406	0.57869	0.51931	0.45671		1.48138	0.69551	0.68798	0.69379	0.67321	0.6369	0.59746	0.57078		1.48138	0.22873	0.23278	0.24092
	1.4818	0.21665	0.25409	0.27267	0.31035	0.36376	0.45148	0.52568		1.4818	0.50728	0.46649	0.4029	0.33925	0.30164	0.28817	0.29099		1.4818	0.62433	0.58827	0.49921	0.41707	0.363	0.32625	0.30507		1.4818	0.64562	0.63398	0.62783	0.61367	0.57816	0.5192	0.45261		1.4818	0.6962	0.68862	0.69361	0.67319	0.63644	0.59748	0.57171		1.4818	0.22962	0.23228	0.24155
	1.48223	0.21885	0.25454	0.27488	0.3102	0.3675	0.45374	0.52944		1.48223	0.50299	0.46336	0.39944	0.33798	0.30209	0.29051	0.28945		1.48223	0.62194	0.58463	0.49623	0.4146	0.36124	0.3246	0.30398		1.48223	0.64657	0.63437	0.62734	0.61332	0.57862	0.51888	0.44902		1.48223	0.6973	0.69033	0.69337	0.6729	0.63616	0.59596	0.57219		1.48223	0.22925	0.2319	0.24301
	1.48265	0.22098	0.2553	0.27657	0.31076	0.37192	0.45624	0.5317		1.48265	0.4982	0.45912	0.39633	0.33762	0.30277	0.29173	0.28855		1.48265	0.61945	0.58051	0.49359	0.41262	0.35932	0.32379	0.30451		1.48265	0.64733	0.63475	0.62663	0.61254	0.5785	0.51806	0.44855		1.48265	0.69923	0.69211	0.69335	0.672	0.63548	0.59436	0.57269		1.48265	0.22817	0.2317	0.24415
	1.48308	0.22199	0.25674	0.27767	0.31258	0.37571	0.45972	0.5322		1.48308	0.4939	0.4545	0.39374	0.33747	0.30323	0.29143	0.28897		1.48308	0.61571	0.57625	0.49054	0.41139	0.35818	0.32472	0.30661		1.48308	0.64764	0.63503	0.62596	0.61122	0.57667	0.51767	0.45083		1.48308	0.70115	0.69292	0.69319	0.67077	0.63424	0.59329	0.57347		1.48308	0.22785	0.23155	0.24393
	1.4835	0.22158	0.25851	0.27914	0.31505	0.37855	0.46325	0.53196		1.4835	0.49055	0.45025	0.3915	0.33657	0.30275	0.29074	0.29039		1.4835	0.61097	0.57198	0.48607	0.41064	0.35767	0.32621	0.3091		1.4835	0.64765	0.63473	0.62516	0.60983	0.57354	0.51818	0.45326		1.4835	0.70204	0.69263	0.69238	0.66956	0.63253	0.59244	0.57424		1.4835	0.22834	0.2315	0.24343
	1.48392	0.22108	0.25954	0.28132	0.31758	0.38088	0.46605	0.53386		1.48392	0.48717	0.44629	0.38908	0.33485	0.30149	0.2906	0.29113		1.48392	0.60648	0.56774	0.481	0.40964	0.35644	0.32697	0.31078		1.48392	0.64735	0.63378	0.62479	0.60859	0.57054	0.51845	0.45406		1.48392	0.70182	0.69248	0.69109	0.66862	0.63043	0.59154	0.57451		1.48392	0.22888	0.23157	0.24394
	1.48435	0.22203	0.25975	0.28316	0.31992	0.38304	0.46874	0.53858		1.48435	0.48297	0.44247	0.38632	0.33297	0.30034	0.29062	0.29036		1.48435	0.60263	0.56407	0.47735	0.40811	0.35412	0.32707	0.3112		1.48435	0.647	0.63283	0.62558	0.60738	0.56872	0.51799	0.45384		1.48435	0.70145	0.69381	0.69008	0.66802	0.62864	0.59051	0.57397		1.48435	0.22968	0.232	0.24508
	1.48477	0.22416	0.2604	0.28351	0.32163	0.38532	0.47133	0.54378		1.48477	0.47854	0.43918	0.38376	0.33142	0.29911	0.29021	0.28889		1.48477	0.59879	0.56113	0.47569	0.40615	0.35233	0.32669	0.31026		1.48477	0.64718	0.63232	0.62695	0.60645	0.56762	0.51776	0.45395		1.48477	0.70166	0.6958	0.68984	0.66716	0.62775	0.58952	0.57264		1.48477	0.23046	0.23283	0.24605
	1.4852	0.22614	0.26203	0.28286	0.32268	0.38817	0.47328	0.54818		1.4852	0.47447	0.43633	0.38193	0.32987	0.29767	0.2898	0.28836		1.4852	0.59485	0.55809	0.47463	0.40409	0.35205	0.32542	0.30916		1.4852	0.64766	0.63232	0.62757	0.60588	0.56618	0.51762	0.45451		1.4852	0.70219	0.6967	0.69006	0.66584	0.6267	0.58889	0.5715		1.4852	0.23012	0.23351	0.24709
	1.48562	0.22735	0.26355	0.28273	0.3237	0.39136	0.47565	0.55161		1.48562	0.47013	0.43335	0.3807	0.32788	0.29715	0.2895	0.2902		1.48562	0.59135	0.55446	0.47304	0.40223	0.35198	0.3232	0.30987		1.48562	0.64757	0.63279	0.6267	0.60497	0.56472	0.51611	0.45494		1.48562	0.70278	0.69648	0.68997	0.6652	0.62464	0.58876	0.57182		1.48562	0.22893	0.23357	0.24883
	1.48605	0.22755	0.26413	0.28385	0.32504	0.39431	0.4797	0.55314		1.48605	0.46518	0.43043	0.37936	0.32586	0.29789	0.28851	0.29399		1.48605	0.58865	0.55063	0.47083	0.40026	0.35092	0.32109	0.31189		1.48605	0.64681	0.6332	0.62499	0.6033	0.56451	0.51336	0.45497		1.48605	0.70367	0.69615	0.68915	0.66569	0.62289	0.58903	0.57291		1.48605	0.22833	0.2333	0.25141
	1.48648	0.22659	0.26474	0.28576	0.32668	0.39689	0.48458	0.55323		1.48648	0.46065	0.42826	0.37724	0.32427	0.29866	0.28689	0.29728		1.48648	0.58634	0.54703	0.46788	0.39738	0.34969	0.32065	0.31289		1.48648	0.64611	0.63289	0.62379	0.60149	0.56523	0.51124	0.45407		1.48648	0.70467	0.69593	0.6878	0.66559	0.6229	0.58936	0.57302		1.48648	0.22881	0.23361	0.25437
	1.4869	0.22548	0.26633	0.28777	0.32889	0.39948	0.48912	0.55423		1.4869	0.45746	0.42648	0.37431	0.32298	0.29843	0.2858	0.29829		1.4869	0.58321	0.54322	0.46416	0.39374	0.34916	0.32207	0.31277		1.4869	0.64621	0.632	0.62319	0.60034	0.56507	0.51046	0.45171		1.4869	0.70533	0.69546	0.68643	0.6635	0.62396	0.58948	0.57224		1.4869	0.22995	0.23499	0.25666
	1.48733	0.22581	0.26811	0.28984	0.33197	0.40226	0.49363	0.55746		1.48733	0.45489	0.4239	0.37108	0.32219	0.29713	0.28584	0.29799		1.48733	0.57834	0.53842	0.4603	0.39085	0.34854	0.32363	0.3131		1.48733	0.64736	0.63114	0.62208	0.59967	0.56362	0.51016	0.44891		1.48733	0.70608	0.69491	0.68536	0.6607	0.62439	0.58968	0.57199		1.48733	0.23138	0.2363	0.2575
	1.48776	0.22755	0.2691	0.29218	0.3354	0.40511	0.4982	0.56224		1.48776	0.45152	0.42019	0.36811	0.32178	0.29554	0.28634	0.29834		1.48776	0.57233	0.53328	0.45697	0.38934	0.34689	0.32408	0.3139		1.48776	0.64887	0.63076	0.62045	0.59858	0.56189	0.50962	0.44772		1.48776	0.70735	0.69499	0.68471	0.65906	0.62327	0.59005	0.57301		1.48776	0.23278	0.23625	0.25723
	1.48818	0.22909	0.26975	0.2944	0.33829	0.40805	0.50171	0.56704		1.48818	0.44716	0.4162	0.36576	0.32045	0.29475	0.28641	0.29945		1.48818	0.5668	0.52943	0.45428	0.388	0.34462	0.32379	0.3138		1.48818	0.64959	0.63092	0.61944	0.59704	0.56068	0.50878	0.44869		1.48818	0.7083	0.6958	0.68434	0.65844	0.62101	0.58963	0.57502		1.48818	0.23367	0.2353	0.25677
	1.48861	0.22944	0.271	0.29615	0.34048	0.411	0.50371	0.57096		1.48861	0.44317	0.41269	0.36413	0.31777	0.29518	0.28605	0.30058		1.48861	0.56263	0.52715	0.45182	0.38597	0.34254	0.32325	0.31216		1.48861	0.64927	0.63115	0.61932	0.59593	0.56036	0.50795	0.44994		1.48861	0.7082	0.69661	0.68413	0.65773	0.61913	0.58829	0.5769		1.48861	0.23394	0.23503	0.25654
	1.48904	0.22954	0.27283	0.29759	0.34273	0.41344	0.50551	0.57463		1.48904	0.44052	0.40988	0.36292	0.31539	0.29621	0.28589	0.30192		1.48904	0.55946	0.52547	0.44925	0.38406	0.34144	0.32224	0.31029		1.48904	0.64863	0.63115	0.61953	0.59549	0.56066	0.50732	0.44983		1.48904	0.70779	0.69683	0.68411	0.65699	0.61885	0.58768	0.5776		1.48904	0.23408	0.236	0.25644
	1.48947	0.23094	0.27457	0.29869	0.34557	0.41535	0.50848	0.57883		1.48947	0.43855	0.40762	0.3617	0.3143	0.29644	0.28611	0.30304		1.48947	0.55638	0.52383	0.44716	0.38312	0.34191	0.32063	0.31027		1.48947	0.64811	0.63118	0.61997	0.59521	0.56022	0.50671	0.44932		1.48947	0.70808	0.69636	0.68403	0.65664	0.61945	0.58841	0.5773		1.48947	0.23417	0.23769	0.25664
	1.48989	0.23355	0.27604	0.29972	0.34867	0.41781	0.5122	0.58274		1.48989	0.43595	0.40526	0.36016	0.31375	0.29518	0.28616	0.30262		1.48989	0.55304	0.5216	0.44601	0.38255	0.34317	0.31918	0.31248		1.48989	0.64756	0.63099	0.62053	0.59473	0.55809	0.50603	0.44989		1.48989	0.70893	0.69545	0.68334	0.65595	0.6191	0.58867	0.57729		1.48989	0.23376	0.23988	0.25759
	1.49032	0.23575	0.27748	0.30172	0.35147	0.42135	0.51524	0.58514		1.49032	0.43263	0.40203	0.3579	0.31326	0.29345	0.28537	0.30142		1.49032	0.54953	0.51789	0.44487	0.38138	0.34325	0.31872	0.31555		1.49032	0.64685	0.63005	0.62067	0.59378	0.55504	0.50506	0.45121		1.49032	0.70928	0.69468	0.68206	0.65409	0.61727	0.5874	0.57821		1.49032	0.23333	0.24208	0.25924
	1.49075	0.23682	0.27873	0.30472	0.3534	0.42501	0.5177	0.58677		1.49075	0.42977	0.39802	0.35471	0.31265	0.29236	0.284	0.30206		1.49075	0.54566	0.51307	0.44262	0.37975	0.34129	0.3191	0.3184		1.49075	0.64609	0.62898	0.6201	0.59231	0.55251	0.50362	0.4527		1.49075	0.70852	0.69473	0.68091	0.6517	0.61514	0.58589	0.57927		1.49075	0.23392	0.24305	0.26104
	1.49118	0.23757	0.27934	0.30732	0.354	0.42805	0.52091	0.58931		1.49118	0.42748	0.3942	0.35127	0.3113	0.29182	0.28322	0.30479		1.49118	0.5414	0.50851	0.4393	0.37821	0.33831	0.31999	0.32055		1.49118	0.64533	0.62863	0.61897	0.59099	0.55091	0.50251	0.45416		1.49118	0.70709	0.69533	0.68029	0.64988	0.61388	0.58516	0.57984		1.49118	0.23544	0.24265	0.26254
	1.49161	0.23892	0.2797	0.309	0.35421	0.43098	0.52479	0.59264		1.49161	0.42431	0.39137	0.34881	0.30913	0.29109	0.28384	0.30751		1.49161	0.5373	0.50486	0.43583	0.37653	0.33577	0.32102	0.32125		1.49161	0.64449	0.62841	0.61764	0.59018	0.54992	0.5025	0.45468		1.49161	0.70606	0.69531	0.67972	0.6489	0.61302	0.58479	0.5804		1.49161	0.23689	0.24256	0.26363
	1.49204	0.24093	0.28072	0.3106	0.35538	0.43461	0.52875	0.59513		1.49204	0.42002	0.38956	0.3475	0.30693	0.28987	0.28553	0.30915		1.49204	0.53379	0.50196	0.43282	0.37444	0.33425	0.32134	0.32036		1.49204	0.64394	0.62754	0.61649	0.58942	0.54936	0.50238	0.45377		1.49204	0.70629	0.69414	0.67882	0.64867	0.61153	0.58453	0.58131		1.49204	0.23758	0.24386	0.26458
	1.49247	0.24275	0.28261	0.31252	0.35783	0.43895	0.53339	0.59643		1.49247	0.41621	0.38833	0.34638	0.30564	0.28835	0.28763	0.30973		1.49247	0.53083	0.49934	0.43016	0.37274	0.33379	0.32075	0.31961		1.49247	0.64408	0.62665	0.61568	0.58846	0.54903	0.50039	0.45215		1.49247	0.70742	0.6925	0.67787	0.64882	0.61009	0.58437	0.58223		1.49247	0.23773	0.24555	0.26566
	1.4929	0.24365	0.28469	0.31435	0.36146	0.44313	0.53858	0.59801		1.4929	0.41356	0.38686	0.34474	0.30548	0.28683	0.28962	0.30952		1.4929	0.52809	0.49667	0.42764	0.37227	0.33441	0.32018	0.32047		1.4929	0.64432	0.62664	0.61516	0.58735	0.54859	0.49752	0.45126		1.4929	0.70807	0.69155	0.67712	0.64845	0.60984	0.58439	0.58278		1.4929	0.23795	0.24619	0.26689
	1.49333	0.24424	0.28594	0.31579	0.36591	0.44641	0.54266	0.60087		1.49333	0.41104	0.3845	0.34256	0.30574	0.28615	0.29093	0.30948		1.49333	0.5251	0.49393	0.42503	0.37254	0.33533	0.32016	0.32223		1.49333	0.64393	0.62732	0.61469	0.58605	0.54787	0.49622	0.45244		1.49333	0.70733	0.69169	0.67638	0.64757	0.61007	0.5848	0.58292		1.49333	0.23838	0.24584	0.26845
	1.49376	0.24553	0.28589	0.31726	0.36973	0.44904	0.54466	0.60461		1.49376	0.40809	0.38147	0.34009	0.30565	0.28683	0.29174	0.30976		1.49376	0.52157	0.49122	0.42188	0.37194	0.33532	0.31999	0.32353		1.49376	0.64368	0.62771	0.61398	0.58472	0.54669	0.49644	0.45551		1.49376	0.70597	0.69227	0.67531	0.6468	0.60954	0.58565	0.58282		1.49376	0.23897	0.24581	0.27057
	1.49419	0.2473	0.28557	0.31901	0.37183	0.45162	0.54587	0.60865		1.49419	0.40494	0.3783	0.33777	0.30485	0.28828	0.29259	0.30938		1.49419	0.51758	0.48834	0.41831	0.36962	0.33422	0.31909	0.32418		1.49419	0.64459	0.62723	0.61309	0.58379	0.5449	0.49621	0.4585		1.49419	0.70557	0.69217	0.67379	0.64573	0.60829	0.58662	0.58253		1.49419	0.24	0.24683	0.27269
	1.49462	0.24883	0.28679	0.3207	0.37316	0.45422	0.54854	0.61287		1.49462	0.40162	0.37528	0.33604	0.30346	0.28978	0.29312	0.30861		1.49462	0.51329	0.48502	0.41516	0.367	0.33273	0.31811	0.3252		1.49462	0.646	0.62659	0.6124	0.58333	0.54315	0.49524	0.45955		1.49462	0.70672	0.69069	0.6722	0.64403	0.60661	0.58714	0.58218		1.49462	0.24143	0.24843	0.27395
	1.49505	0.25005	0.29	0.32211	0.37496	0.45681	0.55297	0.61712		1.49505	0.39854	0.37264	0.33489	0.30217	0.29057	0.29235	0.3088		1.49505	0.509	0.48155	0.41281	0.36587	0.33155	0.31779	0.32673		1.49505	0.64638	0.62658	0.61195	0.58284	0.54255	0.49468	0.45861		1.49505	0.70835	0.68882	0.67115	0.64253	0.60422	0.58676	0.58242		1.49505	0.24268	0.24971	0.27438
	1.49548	0.25152	0.29367	0.32345	0.37691	0.45988	0.55763	0.62113		1.49548	0.3963	0.37031	0.33379	0.30129	0.28971	0.29009	0.3107		1.49548	0.50535	0.47876	0.41103	0.36548	0.33119	0.31817	0.32756		1.49548	0.64566	0.62657	0.61106	0.5819	0.54301	0.4947	0.45677		1.49548	0.70887	0.68809	0.67074	0.64177	0.60177	0.58551	0.58375		1.49548	0.24318	0.25015	0.27481
	1.49591	0.25363	0.29603	0.3253	0.37882	0.46393	0.56186	0.62457		1.49591	0.39428	0.36795	0.33244	0.30041	0.28755	0.28784	0.31403		1.49591	0.5026	0.47683	0.40973	0.36369	0.33134	0.31878	0.32765		1.49591	0.64485	0.62591	0.60955	0.58061	0.54308	0.49436	0.45494		1.49591	0.70797	0.68836	0.67022	0.64113	0.60095	0.58375	0.58564		1.49591	0.2429	0.25023	0.27557
	1.49634	0.2559	0.29669	0.32809	0.38175	0.46874	0.56596	0.62678		1.49634	0.39152	0.36544	0.33087	0.29941	0.28565	0.28744	0.31729		1.49634	0.50028	0.47507	0.4089	0.36013	0.33096	0.31881	0.32799		1.49634	0.64393	0.62501	0.60845	0.57938	0.54188	0.49271	0.45381		1.49634	0.7067	0.68826	0.66918	0.64	0.60195	0.58229	0.58691		1.49634	0.24256	0.25115	0.27636
	1.49678	0.25735	0.29677	0.33115	0.38593	0.47327	0.57004	0.62777		1.49678	0.38836	0.36303	0.32885	0.2985	0.28491	0.28903	0.31901		1.49678	0.49769	0.47301	0.4078	0.35671	0.32973	0.31823	0.32816		1.49678	0.64239	0.62442	0.6084	0.57851	0.54015	0.48999	0.45335		1.49678	0.7058	0.68727	0.66819	0.63864	0.60307	0.58203	0.58713		1.49678	0.2432	0.25355	0.27766
	1.49721	0.25799	0.29776	0.3333	0.3902	0.47705	0.57389	0.62902		1.49721	0.3854	0.36125	0.32634	0.2974	0.28522	0.29141	0.31948		1.49721	0.49451	0.47076	0.4053	0.35536	0.32842	0.31809	0.32751		1.49721	0.64096	0.62409	0.60851	0.57777	0.53887	0.48811	0.45284		1.49721	0.70521	0.68615	0.66755	0.63749	0.6029	0.58269	0.58689		1.49721	0.24514	0.25635	0.28036
	1.49764	0.25905	0.30015	0.33478	0.39369	0.48066	0.57743	0.63131		1.49764	0.38235	0.3601	0.32406	0.29582	0.28617	0.29341	0.32054		1.49764	0.49107	0.46838	0.4018	0.35569	0.32748	0.31845	0.32733		1.49764	0.64066	0.62396	0.60794	0.57683	0.5381	0.48853	0.45243		1.49764	0.70504	0.68568	0.66689	0.63647	0.60149	0.58293	0.58689		1.49764	0.24755	0.25781	0.28382
	1.49807	0.26115	0.3031	0.33679	0.39656	0.48433	0.58077	0.63359		1.49807	0.37927	0.35866	0.3227	0.29442	0.28714	0.29475	0.32278		1.49807	0.48776	0.46598	0.3992	0.35578	0.32674	0.31836	0.32912		1.49807	0.64132	0.62422	0.60676	0.57576	0.5374	0.49031	0.45363		1.49807	0.7056	0.68562	0.66607	0.63537	0.59972	0.58223	0.58738		1.49807	0.2493	0.25768	0.28629
	1.49851	0.26346	0.30553	0.33933	0.3993	0.48759	0.58395	0.63528		1.49851	0.37683	0.35633	0.32196	0.29388	0.28728	0.29586	0.32466		1.49851	0.4847	0.46388	0.39841	0.3552	0.32623	0.31806	0.3318		1.49851	0.64209	0.62447	0.6051	0.57482	0.53648	0.49165	0.45683		1.49851	0.7067	0.68516	0.66504	0.63412	0.59836	0.58133	0.58795		1.49851	0.2504	0.25725	0.28731
	1.49894	0.26526	0.30738	0.34171	0.40206	0.49037	0.58701	0.63696		1.49894	0.37501	0.3537	0.32098	0.29402	0.28605	0.297	0.32543		1.49894	0.48192	0.46186	0.3983	0.35488	0.32592	0.3186	0.33275		1.49894	0.64202	0.62402	0.60314	0.57429	0.53521	0.49233	0.46041		1.49894	0.70735	0.68403	0.66352	0.63238	0.59745	0.58096	0.58795		1.49894	0.25133	0.2579	0.2881
	1.49937	0.26687	0.30913	0.344	0.40459	0.49328	0.59015	0.63905		1.49937	0.37311	0.35173	0.31948	0.29423	0.28423	0.29776	0.32594		1.49937	0.47915	0.45912	0.39737	0.35453	0.32542	0.32009	0.33144		1.49937	0.64056	0.62286	0.60166	0.57423	0.53347	0.49307	0.46299		1.49937	0.70647	0.68265	0.6617	0.6299	0.59659	0.58136	0.58763		1.49937	0.2517	0.25994	0.28965
	1.49981	0.26834	0.31076	0.34639	0.40699	0.49712	0.59306	0.64177		1.49981	0.37091	0.3504	0.31772	0.29402	0.28317	0.29772	0.32645		1.49981	0.47616	0.45576	0.39527	0.35305	0.32476	0.32171	0.3306		1.49981	0.63864	0.62148	0.60129	0.57419	0.53177	0.49347	0.46418		1.49981	0.70423	0.6815	0.66047	0.62734	0.59566	0.58253	0.5875		1.49981	0.25132	0.26246	0.29184
	1.50024	0.2689	0.31208	0.34862	0.40997	0.50174	0.59586	0.64564		1.50024	0.36862	0.3489	0.31606	0.29321	0.28301	0.29707	0.32682		1.50024	0.47328	0.45276	0.39294	0.35067	0.32465	0.32268	0.33291		1.50024	0.63812	0.62024	0.60151	0.57353	0.53096	0.49253	0.46353		1.50024	0.70202	0.6807	0.66038	0.62553	0.59516	0.58389	0.5873		1.50024	0.25127	0.26456	0.2942
	1.50067	0.26899	0.31344	0.35069	0.414	0.50586	0.59984	0.65055		1.50067	0.36609	0.34672	0.31467	0.29225	0.28323	0.29648	0.32775		1.50067	0.47071	0.45024	0.39126	0.34878	0.32511	0.32285	0.33738		1.50067	0.63933	0.61934	0.60107	0.5718	0.53097	0.49065	0.4613		1.50067	0.70071	0.67995	0.66053	0.62452	0.59549	0.58455	0.58681		1.50067	0.25244	0.26605	0.29639
	1.50111	0.27031	0.31538	0.35291	0.41837	0.5084	0.60499	0.65481		1.50111	0.36306	0.34444	0.31349	0.29201	0.28396	0.29643	0.32927		1.50111	0.46811	0.44758	0.39	0.34802	0.32507	0.32245	0.3409		1.50111	0.64076	0.61878	0.59977	0.56952	0.53092	0.48906	0.45972		1.50111	0.70016	0.67899	0.65957	0.62396	0.59611	0.58438	0.58692		1.50111	0.25436	0.26701	0.29807
	1.50154	0.27324	0.31812	0.35544	0.4219	0.51004	0.60955	0.65717		1.50154	0.36002	0.34265	0.31248	0.29242	0.28522	0.29681	0.32987		1.50154	0.46525	0.44485	0.38856	0.34779	0.32386	0.32179	0.34256		1.50154	0.6411	0.61806	0.59892	0.56806	0.53031	0.48795	0.46076		1.50154	0.7002	0.67812	0.65731	0.62333	0.59633	0.58412	0.5888		1.50154	0.25608	0.26772	0.299
	1.50198	0.27624	0.32105	0.3583	0.42447	0.51284	0.61282	0.65867		1.50198	0.35752	0.34071	0.31146	0.29248	0.28621	0.29715	0.32931		1.50198	0.46253	0.44268	0.38671	0.34713	0.32208	0.32126	0.344		1.50198	0.64035	0.61696	0.59922	0.56783	0.52936	0.48698	0.46347		1.50198	0.70015	0.67798	0.65459	0.62203	0.59622	0.58453	0.59149		1.50198	0.25739	0.26876	0.29958
	1.50241	0.27833	0.32342	0.36098	0.42709	0.51752	0.61547	0.66071		1.50241	0.35535	0.33809	0.31024	0.2918	0.28639	0.29779	0.33006		1.50241	0.46035	0.44107	0.38445	0.3456	0.32097	0.32089	0.34627		1.50241	0.63902	0.61622	0.59933	0.56752	0.52824	0.48664	0.46608		1.50241	0.69892	0.67835	0.65231	0.62029	0.59568	0.58536	0.59202		1.50241	0.25869	0.27022	0.30084
	1.50285	0.28013	0.32508	0.36294	0.43037	0.52275	0.61799	0.66296		1.50285	0.35327	0.33544	0.30912	0.29084	0.28642	0.29975	0.33319		1.50285	0.45797	0.43953	0.38229	0.34341	0.32121	0.32059	0.34826		1.50285	0.63762	0.61641	0.59782	0.56604	0.52697	0.48743	0.46808		1.50285	0.69703	0.67796	0.65075	0.61881	0.59416	0.58557	0.58964		1.50285	0.26044	0.27179	0.30304
	1.50329	0.28217	0.3265	0.36484	0.4337	0.52733	0.62045	0.6648		1.50329	0.35159	0.33335	0.30863	0.28984	0.2868	0.30229	0.33605		1.50329	0.45483	0.43791	0.38068	0.34115	0.32208	0.32079	0.34845		1.50329	0.63685	0.61666	0.59506	0.56402	0.52561	0.48857	0.4689		1.50329	0.69611	0.67619	0.64979	0.61771	0.59188	0.58488	0.58705		1.50329	0.26258	0.27355	0.3056
	1.50372	0.2844	0.32856	0.36761	0.43641	0.53101	0.62278	0.6668		1.50372	0.35013	0.33178	0.30856	0.28907	0.28669	0.3031	0.33637		1.50372	0.45171	0.43627	0.37906	0.33947	0.32268	0.32189	0.34698		1.50372	0.63665	0.61585	0.59256	0.56277	0.52403	0.48905	0.46862		1.50372	0.69612	0.67378	0.6495	0.61683	0.59029	0.58383	0.5866		1.50372	0.26423	0.27558	0.30807
	1.50416	0.28688	0.33162	0.37073	0.43903	0.53398	0.62511	0.66968		1.50416	0.34821	0.33081	0.30817	0.28879	0.28573	0.30124	0.33531		1.50416	0.4491	0.43455	0.37695	0.33851	0.3231	0.32348	0.34545		1.50416	0.63605	0.6142	0.59135	0.56217	0.52234	0.48859	0.46912		1.50416	0.69588	0.67186	0.64976	0.6162	0.59043	0.58312	0.58823		1.50416	0.2649	0.27759	0.3101
	1.50459	0.2895	0.33492	0.37331	0.44252	0.53704	0.62787	0.67301		1.50459	0.34601	0.33019	0.30736	0.28843	0.28535	0.2987	0.33494		1.50459	0.4463	0.43246	0.37481	0.33786	0.32345	0.3245	0.3454		1.50459	0.6349	0.61271	0.59144	0.56109	0.52109	0.48752	0.47085		1.50459	0.69533	0.67081	0.6499	0.61533	0.59147	0.58319	0.59039		1.50459	0.26529	0.27948	0.3117
	1.50503	0.29143	0.33729	0.37552	0.44687	0.54104	0.63155	0.67554		1.50503	0.34442	0.32915	0.30673	0.28702	0.28609	0.29816	0.33579		1.50503	0.44313	0.42941	0.37326	0.33728	0.32327	0.32388	0.34719		1.50503	0.63389	0.61167	0.59217	0.55938	0.52046	0.4865	0.47188		1.50503	0.69509	0.66986	0.64914	0.61374	0.59185	0.58349	0.59131		1.50503	0.2661	0.28116	0.31368
	1.50547	0.29226	0.33872	0.37814	0.45109	0.54593	0.63651	0.67656		1.50547	0.34328	0.32737	0.30623	0.28463	0.28631	0.29956	0.33778		1.50547	0.44043	0.42547	0.37217	0.33691	0.32245	0.3223	0.34963		1.50547	0.63325	0.61076	0.59251	0.55772	0.51987	0.48591	0.47168		1.50547	0.69491	0.66834	0.64716	0.61188	0.59126	0.58334	0.59073		1.50547	0.26698	0.28209	0.31615
	1.5059	0.29297	0.34029	0.38164	0.45427	0.55101	0.64199	0.67677		1.5059	0.3416	0.32568	0.30535	0.28266	0.28489	0.30118	0.34074		1.5059	0.43855	0.42208	0.37078	0.33667	0.32143	0.32197	0.35097		1.5059	0.63267	0.61011	0.59179	0.55637	0.51921	0.48573	0.4714		1.5059	0.69369	0.6668	0.64466	0.61036	0.59049	0.58291	0.58989		1.5059	0.2676	0.28199	0.31839
	1.50634	0.29465	0.34247	0.38556	0.4565	0.55568	0.64643	0.67752		1.50634	0.33948	0.32483	0.3042	0.28256	0.28286	0.3029	0.3439		1.50634	0.43681	0.42031	0.36856	0.33618	0.32048	0.32342	0.35053		1.50634	0.63196	0.61007	0.59043	0.55516	0.51889	0.48632	0.47185		1.50634	0.69121	0.66558	0.64283	0.60969	0.59014	0.58216	0.58992		1.50634	0.26851	0.28172	0.3202
	1.50678	0.29739	0.34466	0.38899	0.45892	0.55974	0.64968	0.67946		1.50678	0.33778	0.32407	0.3031	0.28416	0.28209	0.30509	0.34671		1.50678	0.43466	0.41919	0.36602	0.33518	0.32003	0.32526	0.34957		1.50678	0.63088	0.61029	0.58901	0.55403	0.51857	0.48776	0.47326		1.50678	0.6887	0.66415	0.64153	0.60998	0.58995	0.58141	0.59075		1.50678	0.27012	0.28283	0.322
	1.50722	0.30076	0.34652	0.39172	0.46274	0.56335	0.65295	0.68251		1.50722	0.33618	0.32267	0.30202	0.28554	0.28319	0.30682	0.34887		1.50722	0.43234	0.41753	0.36424	0.33405	0.32068	0.32701	0.35013		1.50722	0.62942	0.61016	0.58743	0.55311	0.51746	0.48931	0.47529		1.50722	0.68716	0.66247	0.63955	0.6102	0.58924	0.58184	0.59142		1.50722	0.2724	0.28589	0.32444
	1.50766	0.30444	0.34835	0.39424	0.46754	0.56684	0.65657	0.68596		1.50766	0.33411	0.32124	0.30095	0.2851	0.28501	0.30722	0.35018		1.50766	0.43018	0.41556	0.36366	0.33336	0.32186	0.32891	0.35263		1.50766	0.62828	0.6096	0.58572	0.55232	0.51583	0.49071	0.47714		1.50766	0.68656	0.66135	0.63709	0.60936	0.58778	0.58352	0.5914		1.50766	0.27525	0.2899	0.32771
	1.50809	0.30773	0.35037	0.39671	0.47189	0.57036	0.65957	0.68845		1.50809	0.33218	0.32019	0.29985	0.28347	0.28657	0.30668	0.35109		1.50809	0.42811	0.41374	0.36338	0.33309	0.32226	0.33046	0.35652		1.50809	0.62815	0.60882	0.58424	0.55121	0.51502	0.49219	0.47786		1.50809	0.68631	0.66126	0.63545	0.60787	0.58599	0.5852	0.59135		1.50809	0.27792	0.29358	0.33105
	1.50853	0.30992	0.35228	0.39885	0.47521	0.57408	0.66134	0.68916		1.50853	0.3309	0.31912	0.29861	0.28224	0.28828	0.30615	0.35225		1.50853	0.42593	0.41197	0.36249	0.33284	0.32162	0.33129	0.3613		1.50853	0.62842	0.60778	0.58287	0.54982	0.51552	0.49295	0.47687		1.50853	0.68558	0.66164	0.63462	0.60655	0.58448	0.58613	0.59174		1.50853	0.27944	0.29623	0.33367
	1.50897	0.31121	0.35399	0.40105	0.47817	0.57846	0.66267	0.68886		1.50897	0.32951	0.31791	0.29731	0.28209	0.28998	0.30685	0.35375		1.50897	0.42345	0.41002	0.36104	0.33253	0.32045	0.33127	0.36541		1.50897	0.62803	0.60644	0.58118	0.54883	0.51649	0.49166	0.47537		1.50897	0.68395	0.66144	0.63371	0.60554	0.5836	0.5863	0.592		1.50897	0.28005	0.29753	0.33562
	1.50941	0.31252	0.35607	0.40426	0.48161	0.58348	0.66468	0.68867		1.50941	0.32731	0.31699	0.2964	0.2827	0.29044	0.30947	0.35535		1.50941	0.42059	0.40784	0.35946	0.33206	0.31927	0.33038	0.36702		1.50941	0.62715	0.60511	0.57943	0.54843	0.51724	0.4887	0.47553		1.50941	0.68184	0.65989	0.63268	0.60466	0.58335	0.58599	0.5922		1.50941	0.28095	0.2977	0.33754
	1.50985	0.31448	0.35889	0.40824	0.48588	0.58821	0.66757	0.68908		1.50985	0.32468	0.31616	0.2961	0.28332	0.28965	0.31261	0.35673		1.50985	0.41807	0.40578	0.35842	0.33133	0.31894	0.32952	0.3662		1.50985	0.62659	0.60417	0.57824	0.54827	0.5178	0.48606	0.47813		1.50985	0.67999	0.65751	0.63194	0.6039	0.58334	0.58564	0.59347		1.50985	0.28288	0.29762	0.33991
	1.51029	0.31741	0.36213	0.41196	0.49099	0.59185	0.67086	0.69003		1.51029	0.32251	0.31456	0.29588	0.28343	0.28876	0.31409	0.35794		1.51029	0.41678	0.40452	0.35812	0.33068	0.31974	0.32972	0.36454		1.51029	0.6265	0.60344	0.57766	0.54806	0.51798	0.4853	0.48168		1.51029	0.67897	0.65576	0.63118	0.60323	0.58315	0.58555	0.59557		1.51029	0.2855	0.29858	0.3424
	1.51073	0.3213	0.36535	0.41543	0.49644	0.59477	0.67422	0.6908		1.51073	0.32129	0.3121	0.29547	0.28329	0.28805	0.31403	0.35973		1.51073	0.41614	0.40396	0.35769	0.33024	0.32067	0.33085	0.36351		1.51073	0.62624	0.6023	0.57739	0.54755	0.51738	0.48624	0.48393		1.51073	0.67883	0.65501	0.62984	0.60249	0.58276	0.58555	0.59665		1.51073	0.28794	0.30139	0.34448
	1.51117	0.32535	0.36831	0.41905	0.50116	0.59794	0.67737	0.69048		1.51117	0.32058	0.30994	0.2951	0.28319	0.28738	0.31405	0.36238		1.51117	0.41482	0.4032	0.35646	0.32929	0.32096	0.33229	0.36398		1.51117	0.62529	0.601	0.57741	0.54677	0.51594	0.48762	0.48425		1.51117	0.67896	0.65428	0.62798	0.6014	0.58277	0.58566	0.59621		1.51117	0.28948	0.30501	0.34642
	1.51161	0.32861	0.37109	0.42259	0.50458	0.60198	0.67994	0.68935		1.51161	0.31959	0.30908	0.29438	0.28299	0.28733	0.31419	0.36492		1.51161	0.41275	0.40186	0.35467	0.3274	0.32079	0.33347	0.36634		1.51161	0.62385	0.60009	0.57749	0.54589	0.51437	0.48864	0.48404		1.51161	0.67835	0.65278	0.62612	0.59967	0.58333	0.5861	0.59576		1.51161	0.29029	0.30771	0.34931
	1.51205	0.33081	0.37397	0.4261	0.50769	0.60689	0.68195	0.68893		1.51205	0.31824	0.30912	0.29283	0.28253	0.28814	0.31384	0.3662		1.51205	0.41074	0.40013	0.35271	0.32546	0.32027	0.33394	0.36982		1.51205	0.62237	0.59894	0.57712	0.54495	0.51367	0.48923	0.48429		1.51205	0.67652	0.65052	0.62454	0.59738	0.58378	0.58656	0.59613		1.51205	0.29153	0.30964	0.35347
	1.51249	0.33233	0.377	0.42978	0.51166	0.6118	0.68399	0.69035		1.51249	0.31687	0.30883	0.29115	0.28189	0.28875	0.31375	0.36628		1.51249	0.40912	0.39816	0.35073	0.32435	0.31928	0.33403	0.37283		1.51249	0.62105	0.59726	0.57587	0.54405	0.51368	0.48943	0.48455		1.51249	0.67404	0.64827	0.6235	0.59555	0.58384	0.5865	0.59638		1.51249	0.29385	0.3119	0.35762
	1.51294	0.334	0.38009	0.43328	0.5162	0.61562	0.6866	0.69286		1.51294	0.31544	0.30767	0.29006	0.28125	0.28865	0.31502	0.3661		1.51294	0.4076	0.39618	0.3491	0.324	0.31827	0.33461	0.3747		1.51294	0.6201	0.59626	0.57376	0.5436	0.51307	0.48929	0.48439		1.51294	0.67187	0.64672	0.62318	0.59529	0.58367	0.58596	0.59594		1.51294	0.29652	0.31424	0.36055
	1.51338	0.3365	0.38355	0.43652	0.52056	0.61835	0.68966	0.69515		1.51338	0.31382	0.30578	0.28934	0.281	0.28871	0.31749	0.36648		1.51338	0.40583	0.39417	0.34818	0.32412	0.318	0.33598	0.37573		1.51338	0.61969	0.59652	0.57165	0.54373	0.51139	0.48878	0.48409		1.51338	0.67025	0.64553	0.62289	0.59608	0.58322	0.58563	0.59569		1.51338	0.29891	0.31618	0.36286
	1.51382	0.33972	0.38753	0.44012	0.52457	0.62108	0.69214	0.69661		1.51382	0.31263	0.30354	0.28886	0.28152	0.28932	0.31925	0.36791		1.51382	0.40364	0.39208	0.34784	0.32446	0.31863	0.33765	0.37625		1.51382	0.61928	0.59674	0.57043	0.54369	0.50949	0.48814	0.4845		1.51382	0.66898	0.64409	0.62179	0.59629	0.58251	0.58592	0.59616		1.51382	0.30131	0.31845	0.36576
	1.51426	0.34289	0.39123	0.44427	0.52811	0.62474	0.69286	0.69622		1.51426	0.31252	0.30176	0.28902	0.28263	0.28989	0.3184	0.37023		1.51426	0.40129	0.3903	0.34766	0.3246	0.3198	0.33907	0.37699		1.51426	0.61842	0.59585	0.56981	0.54262	0.50804	0.48817	0.48633		1.51426	0.66819	0.6425	0.6203	0.59539	0.58167	0.58621	0.59687		1.51426	0.30379	0.32145	0.36897
	1.5147	0.34524	0.39382	0.4481	0.53121	0.62892	0.69238	0.69382		1.5147	0.31285	0.30076	0.28957	0.28352	0.29032	0.31631	0.37241		1.5147	0.39927	0.38906	0.34728	0.32445	0.32117	0.34007	0.37865		1.5147	0.61735	0.59431	0.56908	0.54085	0.50733	0.48942	0.48939		1.5147	0.66783	0.64129	0.6194	0.59397	0.58062	0.58589	0.59735		1.5147	0.30604	0.32419	0.37132
	1.51515	0.34713	0.39568	0.45089	0.53429	0.63275	0.69276	0.69131		1.51515	0.31245	0.30002	0.28933	0.28352	0.29106	0.3165	0.37364		1.51515	0.39753	0.38817	0.34634	0.32449	0.32244	0.34103	0.38088		1.51515	0.61603	0.59296	0.56832	0.53882	0.50745	0.49129	0.49309		1.51515	0.66732	0.64061	0.61906	0.59246	0.57962	0.58514	0.598		1.51515	0.30802	0.32579	0.37302
	1.51559	0.34962	0.39785	0.45312	0.53787	0.63625	0.69513	0.6899		1.51559	0.31097	0.29927	0.28769	0.28262	0.29214	0.31971	0.3743		1.51559	0.39558	0.38749	0.34468	0.32494	0.32338	0.34232	0.38272		1.51559	0.61463	0.59195	0.56795	0.53636	0.50749	0.49263	0.49694		1.51559	0.66609	0.63996	0.61818	0.59115	0.57908	0.58428	0.59943		1.51559	0.31032	0.32689	0.37532
	1.51603	0.35302	0.4007	0.45548	0.54206	0.6399	0.69864	0.68881		1.51603	0.30901	0.29857	0.28563	0.28119	0.29309	0.32334	0.3756		1.51603	0.39351	0.38688	0.34244	0.32549	0.32392	0.34374	0.38427		1.51603	0.61407	0.59095	0.56776	0.53408	0.50668	0.49308	0.49942		1.51603	0.66443	0.63881	0.61623	0.59047	0.57875	0.58336	0.6011		1.51603	0.31321	0.32886	0.37849
	1.51648	0.35679	0.40375	0.45823	0.5464	0.6435	0.70115	0.68741		1.51648	0.30736	0.29795	0.28458	0.27991	0.29386	0.32521	0.37821		1.51648	0.39206	0.38612	0.34035	0.32562	0.32413	0.34493	0.38637		1.51648	0.61415	0.58956	0.5671	0.53291	0.50581	0.49311	0.49912		1.51648	0.66315	0.63686	0.61389	0.59025	0.57836	0.58284	0.60146		1.51648	0.31582	0.33225	0.38206
	1.51692	0.36061	0.40668	0.46178	0.55041	0.64676	0.70135	0.68617		1.51692	0.30611	0.29761	0.28476	0.27978	0.2946	0.3258	0.38139		1.51692	0.39121	0.38478	0.3392	0.32508	0.32397	0.34579	0.38847		1.51692	0.61351	0.58774	0.56572	0.5325	0.50555	0.49305	0.49735		1.51692	0.66227	0.63435	0.61223	0.58988	0.57805	0.58381	0.60007		1.51692	0.3173	0.33612	0.38605
	1.51736	0.36436	0.40997	0.46624	0.55421	0.65025	0.70056	0.68609		1.51736	0.30474	0.29761	0.28523	0.28086	0.29507	0.32653	0.3844		1.51736	0.39005	0.38251	0.3385	0.32403	0.32324	0.34599	0.38914		1.51736	0.61191	0.58598	0.56382	0.5319	0.50535	0.49292	0.49682		1.51736	0.66111	0.63234	0.61137	0.58918	0.57778	0.58634	0.5988		1.51736	0.31818	0.33907	0.39033
	1.51781	0.36762	0.41401	0.47097	0.55833	0.65433	0.70077	0.68705		1.51781	0.30312	0.29755	0.28545	0.28207	0.29515	0.32735	0.38734		1.51781	0.38856	0.37993	0.33727	0.32293	0.32194	0.34571	0.38865		1.51781	0.61049	0.5848	0.56179	0.53117	0.50518	0.49282	0.49823		1.51781	0.65928	0.63146	0.61036	0.58874	0.57796	0.58828	0.59981		1.51781	0.31951	0.34091	0.39424
	1.51825	0.37023	0.41792	0.47536	0.56285	0.65821	0.70203	0.68762		1.51825	0.30171	0.29678	0.28555	0.28281	0.29542	0.32772	0.3903		1.51825	0.38752	0.3779	0.33634	0.3224	0.32078	0.34625	0.38866		1.51825	0.60994	0.58429	0.56034	0.53112	0.5055	0.49295	0.50035		1.51825	0.65707	0.63084	0.60855	0.58885	0.57902	0.5881	0.60268		1.51825	0.32187	0.34276	0.39736
	1.5187	0.37253	0.4206	0.4795	0.56716	0.66125	0.70327	0.6864		1.5187	0.30105	0.2952	0.28564	0.28328	0.29608	0.32831	0.39237		1.5187	0.38655	0.37647	0.3369	0.32285	0.32087	0.34806	0.38971		1.5187	0.6096	0.58423	0.55988	0.53155	0.50561	0.49322	0.50238		1.5187	0.65543	0.6294	0.60632	0.58886	0.58022	0.58693	0.60485		1.5187	0.32511	0.34545	0.40017
	1.51914	0.3749	0.42246	0.48367	0.57088	0.66392	0.704	0.68314		1.51914	0.30098	0.29387	0.28577	0.28337	0.29639	0.33008	0.39242		1.51914	0.38463	0.37558	0.3379	0.32384	0.32227	0.34964	0.3911		1.51914	0.60871	0.58429	0.55988	0.5313	0.50473	0.49321	0.50425		1.51914	0.65493	0.62755	0.60437	0.5882	0.58067	0.58636	0.60486		1.51914	0.32823	0.34879	0.40347
	1.51959	0.3776	0.42477	0.48794	0.57445	0.66648	0.70423	0.67931		1.51959	0.30029	0.29346	0.28572	0.28312	0.296	0.33312	0.39144		1.51959	0.382	0.37517	0.33779	0.3244	0.32338	0.35007	0.39299		1.51959	0.60751	0.58386	0.55944	0.52993	0.50355	0.49303	0.50575		1.51959	0.65444	0.62624	0.60321	0.58709	0.58058	0.58675	0.60392		1.51959	0.3303	0.3521	0.40712
	1.52003	0.38073	0.42815	0.49213	0.57837	0.66849	0.70443	0.67694		1.52003	0.29856	0.29326	0.28524	0.28319	0.29583	0.33647	0.39233		1.52003	0.37971	0.3746	0.33689	0.32421	0.32316	0.3504	0.39627		1.52003	0.60645	0.58241	0.55833	0.52843	0.50319	0.49321	0.50636		1.52003	0.6525	0.62536	0.60283	0.58597	0.58043	0.58796	0.6038		1.52003	0.33184	0.35461	0.41037
	1.52048	0.38427	0.43237	0.49582	0.58243	0.67038	0.70536	0.67606		1.52048	0.29721	0.29259	0.28462	0.28366	0.2968	0.33892	0.39578		1.52048	0.37793	0.37325	0.33612	0.32378	0.32301	0.35151	0.40054		1.52048	0.60545	0.58032	0.55706	0.52786	0.50381	0.49404	0.50607		1.52048	0.64944	0.62409	0.6026	0.58479	0.58015	0.58951	0.60472		1.52048	0.33419	0.35623	0.41334
	1.52092	0.38794	0.43672	0.49889	0.58632	0.67324	0.70682	0.67509		1.52092	0.29684	0.2917	0.28407	0.28387	0.29873	0.33987	0.39961		1.52092	0.376	0.37138	0.33558	0.32356	0.32431	0.35288	0.40424		1.52092	0.60448	0.57873	0.55597	0.528	0.50478	0.49564	0.50614		1.52092	0.64673	0.62221	0.60188	0.58347	0.57962	0.59068	0.60588		1.52092	0.33746	0.35811	0.41702
	1.52137	0.39145	0.4406	0.50189	0.5904	0.67711	0.70749	0.67348		1.52137	0.29601	0.29099	0.28346	0.28389	0.30098	0.33988	0.40242		1.52137	0.37403	0.36962	0.33509	0.32336	0.32611	0.35393	0.40684		1.52137	0.60356	0.57817	0.55476	0.52751	0.5053	0.49758	0.5072		1.52137	0.64507	0.62043	0.60068	0.58222	0.57923	0.59129	0.60679		1.52137	0.34054	0.36115	0.42144
	1.52182	0.39517	0.44415	0.50542	0.59491	0.68082	0.70697	0.67196		1.52182	0.29403	0.29054	0.2829	0.28432	0.30292	0.34006	0.40441		1.52182	0.37282	0.36816	0.33457	0.32292	0.32731	0.35494	0.40891		1.52182	0.60223	0.57801	0.55311	0.52583	0.50484	0.49872	0.50837		1.52182	0.64418	0.61945	0.59971	0.58114	0.57928	0.5916	0.60738		1.52182	0.34299	0.36469	0.42537
	1.52226	0.39949	0.44782	0.50955	0.59965	0.68359	0.70558	0.67072		1.52226	0.29227	0.29025	0.28244	0.28473	0.30406	0.34105	0.40565		1.52226	0.37259	0.36708	0.33401	0.32239	0.32809	0.35638	0.41034		1.52226	0.60049	0.57756	0.55141	0.52394	0.50363	0.49846	0.50943		1.52226	0.64367	0.61894	0.59945	0.58025	0.57953	0.5917	0.60771		1.52226	0.34556	0.36773	0.42855
	1.52271	0.40379	0.45163	0.51413	0.60458	0.68577	0.70349	0.66912		1.52271	0.29211	0.2899	0.28183	0.28432	0.30419	0.34249	0.40609		1.52271	0.37272	0.36689	0.33363	0.32174	0.32853	0.35794	0.41074		1.52271	0.59891	0.57668	0.55032	0.52284	0.50257	0.49752	0.51113		1.52271	0.64308	0.61809	0.59929	0.57962	0.57951	0.59116	0.60783		1.52271	0.34863	0.37025	0.43206
	1.52316	0.40759	0.45527	0.5191	0.609	0.68783	0.70207	0.66717		1.52316	0.29319	0.28954	0.28131	0.28349	0.30402	0.34376	0.40605		1.52316	0.37241	0.36775	0.33356	0.32085	0.32849	0.35898	0.41064		1.52316	0.59754	0.5755	0.55	0.52264	0.50232	0.4972	0.51269		1.52316	0.64186	0.61668	0.59835	0.5792	0.57898	0.59	0.60796		1.52316	0.35166	0.37291	0.43631
	1.52361	0.41139	0.45883	0.52444	0.61184	0.68982	0.70304	0.66549		1.52361	0.29404	0.28941	0.28135	0.2833	0.30471	0.34485	0.4062		1.52361	0.3713	0.36859	0.33341	0.32033	0.32859	0.35947	0.41132		1.52361	0.59618	0.57415	0.5501	0.52309	0.50248	0.49798	0.51251		1.52361	0.64023	0.61514	0.59645	0.57899	0.57852	0.58905	0.60868		1.52361	0.35435	0.37636	0.44069
	1.52405	0.41554	0.46265	0.52962	0.61381	0.69164	0.70553	0.66429		1.52405	0.29366	0.2892	0.28181	0.28421	0.30669	0.34617	0.40757		1.52405	0.36961	0.36814	0.33281	0.32078	0.32926	0.35971	0.41355		1.52405	0.59525	0.57255	0.54989	0.52331	0.50221	0.49902	0.51161		1.52405	0.63894	0.61374	0.59416	0.57907	0.57901	0.58859	0.61016		1.52405	0.35698	0.38072	0.44459
	1.5245	0.41965	0.46632	0.53367	0.61692	0.69339	0.70724	0.66361		1.5245	0.29223	0.2882	0.28224	0.28554	0.30908	0.34764	0.41046		1.5245	0.36796	0.36619	0.33182	0.32161	0.32979	0.36007	0.41721		1.5245	0.59511	0.57052	0.54896	0.52237	0.50168	0.49952	0.51298		1.5245	0.63809	0.61234	0.5924	0.57918	0.58001	0.5886	0.61139		1.5245	0.35972	0.38528	0.4481
	1.52495	0.42348	0.46923	0.53653	0.62155	0.69541	0.70741	0.66305		1.52495	0.29058	0.28664	0.28231	0.28603	0.31061	0.34939	0.41362		1.52495	0.36662	0.36356	0.3306	0.32189	0.32958	0.36102	0.42125		1.52495	0.59527	0.56844	0.54763	0.52062	0.5018	0.49978	0.51701		1.52495	0.63712	0.61081	0.59151	0.57889	0.58027	0.58963	0.61138		1.52495	0.36278	0.38967	0.45189
	1.5254	0.42751	0.47212	0.53936	0.62645	0.69738	0.7067	0.66116		1.5254	0.28932	0.28549	0.28177	0.28546	0.31079	0.35191	0.41616		1.5254	0.36502	0.3614	0.32937	0.3218	0.32938	0.36277	0.42398		1.5254	0.59509	0.56732	0.54624	0.51919	0.50282	0.50021	0.52082		1.5254	0.63575	0.60932	0.59147	0.57832	0.57955	0.59171	0.61099		1.5254	0.3666	0.39405	0.45612
	1.52585	0.43197	0.47619	0.54277	0.63087	0.69845	0.70589	0.65708		1.52585	0.28849	0.2852	0.28095	0.28464	0.30988	0.35448	0.41891		1.52585	0.36298	0.36034	0.32862	0.32179	0.32963	0.36518	0.42442		1.52585	0.5945	0.5674	0.54476	0.51852	0.50397	0.50086	0.52228		1.52585	0.6343	0.60828	0.59186	0.57786	0.57877	0.5941	0.61174		1.52585	0.37101	0.39829	0.46041
	1.5263	0.43625	0.48124	0.5463	0.6348	0.69903	0.70514	0.65227		1.5263	0.28795	0.28547	0.28055	0.28411	0.30901	0.35567	0.42196		1.5263	0.36139	0.36032	0.32841	0.32174	0.32967	0.36768	0.42369		1.5263	0.59347	0.56752	0.5436	0.51843	0.50428	0.50181	0.52169		1.5263	0.63312	0.60777	0.59135	0.5776	0.57844	0.59639	0.61334		1.5263	0.37499	0.40209	0.46486
	1.52675	0.43983	0.48608	0.54984	0.63824	0.7005	0.70381	0.64877		1.52675	0.2875	0.28561	0.28071	0.2843	0.30969	0.35589	0.42366		1.52675	0.361	0.36087	0.32811	0.32138	0.32942	0.3693	0.42388		1.52675	0.59203	0.56667	0.54315	0.51867	0.50336	0.50286	0.52076		1.52675	0.63194	0.60747	0.58915	0.57742	0.57832	0.59817	0.61506		1.52675	0.378	0.40537	0.46959
	1.5272	0.44297	0.49005	0.55378	0.64144	0.70285	0.7016	0.64661		1.5272	0.28682	0.28498	0.28135	0.28551	0.3118	0.35662	0.42349		1.5272	0.36115	0.36121	0.32743	0.321	0.32971	0.36971	0.42586		1.5272	0.59053	0.56504	0.54304	0.51908	0.50133	0.50367	0.52116		1.5272	0.63032	0.60697	0.58636	0.57736	0.57837	0.59872	0.61678		1.5272	0.3805	0.40821	0.47398
	1.52765	0.44616	0.49363	0.55819	0.64492	0.70449	0.69938	0.64483		1.52765	0.28576	0.28387	0.28241	0.28676	0.31372	0.35821	0.42331		1.52765	0.36038	0.3606	0.32681	0.32132	0.3309	0.37001	0.42876		1.52765	0.5892	0.56324	0.54254	0.51941	0.49889	0.50425	0.52286		1.52765	0.62869	0.60567	0.58455	0.57761	0.57862	0.59827	0.61763		1.52765	0.38314	0.4108	0.47767
	1.5281	0.44946	0.49786	0.5628	0.64862	0.70477	0.69813	0.64322		1.5281	0.28457	0.28352	0.28348	0.28718	0.31466	0.36029	0.42516		1.5281	0.35819	0.35896	0.32666	0.32198	0.3327	0.37137	0.43133		1.5281	0.58807	0.56171	0.54129	0.51924	0.49761	0.50489	0.52475		1.5281	0.62759	0.60318	0.58402	0.5778	0.57894	0.59759	0.61668		1.5281	0.38597	0.41351	0.48129
	1.52855	0.45271	0.50286	0.56724	0.65184	0.70492	0.69758	0.64186		1.52855	0.28362	0.2844	0.28385	0.28757	0.3152	0.36258	0.42898		1.52855	0.35571	0.35717	0.32661	0.32183	0.33398	0.37315	0.43307		1.52855	0.58727	0.56063	0.53958	0.5183	0.49835	0.5057	0.52687		1.52855	0.6267	0.60015	0.58381	0.57731	0.57949	0.59669	0.61494		1.52855	0.38865	0.41658	0.48545
	1.529	0.45599	0.50754	0.5712	0.65442	0.70604	0.69648	0.64056		1.529	0.28315	0.28534	0.28329	0.28868	0.31589	0.36471	0.4331		1.529	0.35434	0.35613	0.32603	0.32109	0.33373	0.37412	0.43428		1.529	0.58665	0.55984	0.53785	0.51706	0.5	0.50614	0.52953		1.529	0.62531	0.59802	0.58311	0.57646	0.58061	0.59594	0.6147		1.529	0.39132	0.41999	0.49012
	1.52945	0.45955	0.51108	0.57481	0.6569	0.70727	0.69457	0.63921		1.52945	0.28318	0.28521	0.28266	0.28974	0.31666	0.36637	0.4363		1.52945	0.35418	0.35569	0.32512	0.32061	0.33319	0.37447	0.43576		1.52945	0.58565	0.55925	0.53629	0.51608	0.5013	0.50559	0.53181		1.52945	0.62315	0.59738	0.58224	0.57602	0.58213	0.59653	0.61677		1.52945	0.3947	0.4236	0.49496
	1.5299	0.46357	0.51408	0.57844	0.6593	0.70755	0.69288	0.63779		1.5299	0.2834	0.28424	0.28281	0.29015	0.31733	0.36757	0.43843		1.5299	0.35416	0.35508	0.32477	0.32042	0.33441	0.37516	0.43806		1.5299	0.58419	0.55856	0.535	0.5154	0.50185	0.50465	0.53305		1.5299	0.62079	0.59729	0.58192	0.57595	0.58339	0.59861	0.61928		1.5299	0.3989	0.42725	0.49958
	1.53035	0.46802	0.51765	0.58207	0.66149	0.70753	0.69192	0.63609		1.53035	0.2836	0.28331	0.28332	0.2904	0.3178	0.36868	0.43995		1.53035	0.35361	0.35401	0.3253	0.32039	0.3372	0.37677	0.44057		1.53035	0.58275	0.55734	0.53426	0.51474	0.50148	0.50474	0.53398		1.53035	0.61927	0.5967	0.58216	0.5757	0.58388	0.60079	0.62034		1.53035	0.40316	0.431	0.50391
	1.5308	0.47268	0.52177	0.58545	0.66432	0.70828	0.69083	0.63388		1.5308	0.28398	0.2828	0.28353	0.2907	0.31833	0.37035	0.44179		1.5308	0.35295	0.35318	0.32612	0.3207	0.33966	0.37906	0.44204		1.5308	0.58163	0.55584	0.5342	0.51378	0.50082	0.50589	0.53516		1.5308	0.61875	0.59568	0.58234	0.57516	0.58358	0.60222	0.62028		1.5308	0.40693	0.43515	0.50822
	1.53126	0.47759	0.5258	0.58891	0.66841	0.70961	0.68873	0.63151		1.53126	0.28453	0.28245	0.2837	0.29073	0.31954	0.37261	0.44485		1.53126	0.35259	0.35329	0.32635	0.32135	0.34044	0.38146	0.4423		1.53126	0.5808	0.55499	0.53431	0.51258	0.50115	0.50665	0.53597		1.53126	0.61814	0.59492	0.58181	0.5746	0.58289	0.60352	0.62031		1.53126	0.4106	0.43967	0.51277
	1.53171	0.48303	0.52955	0.59298	0.6728	0.71092	0.68603	0.62964		1.53171	0.2847	0.28197	0.28413	0.29058	0.32155	0.37462	0.44865		1.53171	0.35205	0.35396	0.32585	0.32225	0.34004	0.38345	0.44267		1.53171	0.58016	0.55508	0.53413	0.51189	0.50262	0.50664	0.5354		1.53171	0.61683	0.5945	0.5805	0.57423	0.58243	0.60503	0.62038		1.53171	0.41456	0.44395	0.51769
	1.53216	0.48862	0.53322	0.59766	0.67616	0.71194	0.68389	0.62789		1.53216	0.28412	0.28165	0.28424	0.29088	0.32382	0.37616	0.45184		1.53216	0.35125	0.35423	0.32556	0.32356	0.34003	0.38494	0.44444		1.53216	0.57953	0.55537	0.53368	0.51179	0.50404	0.5075	0.53394		1.53216	0.61523	0.59406	0.57912	0.57413	0.58231	0.60612	0.61979		1.53216	0.41839	0.44773	0.52308
	1.53261	0.49347	0.53705	0.60249	0.67833	0.71211	0.68255	0.6252		1.53261	0.28299	0.28186	0.28362	0.29204	0.32562	0.3779	0.45409		1.53261	0.35078	0.35376	0.3262	0.32498	0.34107	0.38628	0.4469		1.53261	0.57889	0.55496	0.53293	0.51141	0.50456	0.51028	0.53334		1.53261	0.61348	0.59352	0.57843	0.5742	0.5823	0.60633	0.619		1.53261	0.4219	0.45131	0.5286
	1.53307	0.49733	0.5413	0.60695	0.68013	0.71105	0.68087	0.62148		1.53307	0.28173	0.28232	0.28284	0.29398	0.32668	0.38002	0.45585		1.53307	0.35038	0.3529	0.32704	0.32577	0.34263	0.38767	0.44885		1.53307	0.57831	0.55352	0.53185	0.51058	0.50432	0.51324	0.53438		1.53307	0.61144	0.5929	0.57836	0.57402	0.58239	0.60586	0.61962		1.53307	0.42562	0.45493	0.53376
	1.53352	0.50062	0.54576	0.61095	0.68233	0.70943	0.67797	0.61808		1.53352	0.28085	0.28257	0.2829	0.2962	0.3276	0.38198	0.45695		1.53352	0.34915	0.35189	0.32681	0.32569	0.34435	0.38903	0.45094		1.53352	0.57758	0.55149	0.53094	0.51008	0.50364	0.51409	0.53661		1.53352	0.60973	0.59201	0.57821	0.57349	0.58263	0.60548	0.62218		1.53352	0.42986	0.45905	0.53848
	1.53397	0.5043	0.54993	0.61473	0.685	0.70824	0.67488	0.61621		1.53397	0.28052	0.28247	0.28388	0.29812	0.32898	0.38357	0.4575		1.53397	0.3474	0.35065	0.32576	0.32516	0.34637	0.39032	0.45422		1.53397	0.576	0.5496	0.53058	0.51044	0.50279	0.51319	0.53877		1.53397	0.60901	0.59056	0.57783	0.57347	0.5833	0.60563	0.62541		1.53397	0.43433	0.4639	0.54309
	1.53443	0.5093	0.55403	0.61848	0.6875	0.70813	0.67307	0.61519		1.53443	0.28038	0.28228	0.28469	0.2993	0.3304	0.38513	0.45889		1.53443	0.34645	0.34957	0.32529	0.32474	0.34856	0.39155	0.45773		1.53443	0.57358	0.54806	0.53033	0.51128	0.50259	0.51292	0.53944		1.53443	0.60903	0.58873	0.57786	0.57468	0.58491	0.60549	0.62771		1.53443	0.43852	0.46897	0.54782
	1.53488	0.51508	0.55857	0.62201	0.68922	0.70898	0.6721	0.61332		1.53488	0.27994	0.28251	0.28455	0.29961	0.33146	0.38673	0.4619		1.53488	0.34653	0.34943	0.32582	0.32478	0.35006	0.39285	0.45988		1.53488	0.57148	0.54672	0.52956	0.51178	0.50344	0.51452	0.53955		1.53488	0.60908	0.58738	0.57808	0.57638	0.587	0.60462	0.62837		1.53488	0.44218	0.4738	0.55268
	1.53534	0.52017	0.56308	0.62488	0.69043	0.7098	0.67069	0.61052		1.53534	0.27906	0.28306	0.28376	0.29972	0.33313	0.38852	0.4653		1.53534	0.34671	0.35009	0.32621	0.32529	0.35023	0.3946	0.46095		1.53534	0.57054	0.54601	0.52807	0.5116	0.5043	0.51673	0.54147		1.53534	0.60892	0.58684	0.57727	0.57729	0.58819	0.60463	0.62805		1.53534	0.4459	0.47839	0.55742
	1.53579	0.52427	0.56709	0.62733	0.69203	0.70968	0.66858	0.60813		1.53579	0.27826	0.28319	0.28314	0.30052	0.33598	0.39111	0.46778		1.53579	0.34646	0.35077	0.32541	0.32585	0.34953	0.39674	0.46237		1.53579	0.57013	0.54636	0.52625	0.51056	0.50437	0.51788	0.54495		1.53579	0.6088	0.58614	0.57542	0.57709	0.58799	0.60687	0.62795		1.53579	0.45052	0.48276	0.5619
	1.53625	0.52808	0.57111	0.63036	0.6941	0.70867	0.66607	0.60629		1.53625	0.27839	0.28261	0.28343	0.30192	0.33857	0.39445	0.46948		1.53625	0.34576	0.35125	0.32387	0.32608	0.34929	0.39864	0.46448		1.53625	0.56934	0.54716	0.52525	0.50883	0.50408	0.51825	0.54787		1.53625	0.60843	0.58451	0.57415	0.57657	0.58705	0.61008	0.62828		1.53625	0.45567	0.48696	0.56658
	1.5367	0.53198	0.5753	0.63419	0.6959	0.7075	0.66314	0.60437		1.5367	0.2794	0.28186	0.28481	0.30321	0.33963	0.39749	0.47086		1.5367	0.34472	0.3513	0.32288	0.32637	0.35057	0.40017	0.46675		1.5367	0.56833	0.54729	0.52601	0.50755	0.50396	0.51884	0.54962		1.5367	0.60728	0.58261	0.57433	0.57642	0.58658	0.61213	0.62877		1.5367	0.46013	0.49104	0.57185
	1.53716	0.53612	0.5789	0.63819	0.69734	0.70643	0.66003	0.60253		1.53716	0.2805	0.28154	0.28675	0.30413	0.33985	0.39976	0.47199		1.53716	0.34362	0.35066	0.32319	0.3272	0.35315	0.40159	0.4688		1.53716	0.56752	0.54645	0.52729	0.50741	0.50389	0.51961	0.55061		1.53716	0.6056	0.58141	0.57506	0.57616	0.58734	0.61269	0.62984		1.53716	0.4635	0.49504	0.57723
	1.53761	0.54079	0.58169	0.64217	0.69878	0.70514	0.65741	0.60113		1.53761	0.28136	0.28177	0.28824	0.30502	0.34043	0.40198	0.47333		1.53761	0.34261	0.34984	0.32425	0.328	0.35545	0.40288	0.47061		1.53761	0.56679	0.54511	0.52676	0.50754	0.50367	0.52031	0.55088		1.53761	0.60397	0.58099	0.5752	0.57518	0.5885	0.61317	0.63132		1.53761	0.46673	0.49914	0.58202
	1.53807	0.54573	0.58462	0.64618	0.69997	0.70382	0.65548	0.60011		1.53807	0.28224	0.28211	0.28869	0.30616	0.34161	0.40483	0.47526		1.53807	0.34158	0.34935	0.32482	0.32838	0.35621	0.40425	0.47246		1.53807	0.56612	0.54356	0.52453	0.50722	0.50365	0.52095	0.55113		1.53807	0.6026	0.58092	0.57486	0.57423	0.58894	0.61452	0.63212		1.53807	0.47081	0.50352	0.58599
	1.53853	0.55029	0.58851	0.64983	0.70085	0.70301	0.65361	0.59883		1.53853	0.28267	0.28237	0.2885	0.3073	0.3429	0.40746	0.47725		1.53853	0.34057	0.34871	0.32468	0.32921	0.35592	0.40579	0.47407		1.53853	0.56546	0.54192	0.52267	0.50703	0.50443	0.52161	0.55239		1.53853	0.60149	0.58082	0.57453	0.57444	0.58931	0.61619	0.63188		1.53853	0.47585	0.50818	0.58944
	1.53898	0.55472	0.59307	0.65286	0.7021	0.70291	0.65145	0.59663		1.53898	0.28187	0.2829	0.28832	0.30802	0.34432	0.40839	0.47886		1.53898	0.33974	0.34738	0.32496	0.33076	0.35578	0.40711	0.47494		1.53898	0.56444	0.54038	0.52201	0.5076	0.50574	0.52248	0.55443		1.53898	0.60041	0.58038	0.57403	0.57543	0.59062	0.61715	0.63145		1.53898	0.48146	0.51313	0.59319
	1.53944	0.55965	0.5974	0.65566	0.70409	0.70323	0.64937	0.59384		1.53944	0.2806	0.28364	0.28825	0.30831	0.34642	0.40809	0.48039		1.53944	0.33917	0.34609	0.32598	0.33179	0.35626	0.40843	0.47579		1.53944	0.56334	0.53926	0.52167	0.50838	0.50641	0.52332	0.55653		1.53944	0.59917	0.5793	0.57318	0.57615	0.59228	0.61742	0.63193		1.53944	0.48705	0.51821	0.59799
	1.5399	0.5646	0.60122	0.6585	0.70621	0.70313	0.64765	0.59113		1.5399	0.28058	0.28409	0.28855	0.3086	0.34893	0.40858	0.48246		1.5399	0.3389	0.34594	0.32689	0.33198	0.35709	0.4106	0.4778		1.5399	0.5629	0.53887	0.52115	0.50812	0.50619	0.52412	0.55862		1.5399	0.59797	0.57769	0.57254	0.57674	0.59329	0.618	0.63397		1.5399	0.49188	0.52315	0.60372
	1.54035	0.56902	0.60496	0.66102	0.70781	0.70172	0.64643	0.589		1.54035	0.28184	0.28414	0.28967	0.30926	0.35092	0.41052	0.48505		1.54035	0.33908	0.34692	0.3272	0.33218	0.35824	0.41362	0.48072		1.54035	0.56281	0.53919	0.52069	0.50634	0.50622	0.52565	0.56028		1.54035	0.59714	0.57601	0.57245	0.57777	0.59378	0.61918	0.63685		1.54035	0.49598	0.52785	0.60949
	1.54081	0.57325	0.60892	0.66291	0.70886	0.69923	0.64559	0.58816		1.54081	0.28263	0.28408	0.29109	0.31035	0.35238	0.41309	0.48732		1.54081	0.33978	0.34812	0.32715	0.33254	0.36026	0.41643	0.48333		1.54081	0.56231	0.53936	0.52027	0.50425	0.50697	0.52744	0.56105		1.54081	0.59662	0.5748	0.57249	0.57872	0.59412	0.61992	0.63872		1.54081	0.50043	0.53258	0.61448
	1.54127	0.57719	0.61328	0.66491	0.70958	0.69682	0.64434	0.58844		1.54127	0.28206	0.28444	0.29164	0.31175	0.35415	0.41579	0.48906		1.54127	0.34042	0.34885	0.32683	0.33306	0.36304	0.41818	0.48499		1.54127	0.56164	0.53838	0.51945	0.5034	0.50759	0.52779	0.5617		1.54127	0.59634	0.5746	0.57251	0.57862	0.59412	0.61933	0.63886		1.54127	0.50567	0.53753	0.6187
	1.54173	0.58056	0.61809	0.66795	0.71025	0.69511	0.64201	0.5884		1.54173	0.28116	0.28552	0.29129	0.31347	0.35643	0.41871	0.49107		1.54173	0.34008	0.34901	0.3263	0.33431	0.36557	0.41906	0.48589		1.54173	0.56118	0.5365	0.51824	0.50391	0.50747	0.52713	0.56294		1.54173	0.59611	0.57526	0.57286	0.57767	0.59397	0.61829	0.63883		1.54173	0.51089	0.54228	0.62286
	1.54219	0.58395	0.62269	0.67175	0.71096	0.69364	0.63882	0.58713		1.54219	0.28072	0.28649	0.29125	0.31551	0.3586	0.42178	0.49387		1.54219	0.339	0.34873	0.3258	0.33617	0.36727	0.42015	0.4867		1.54219	0.56013	0.53469	0.51719	0.50478	0.50696	0.52761	0.56403		1.54219	0.59528	0.57563	0.57328	0.57717	0.59418	0.61835	0.63968		1.54219	0.51555	0.54663	0.62744
	1.54265	0.58807	0.62625	0.67505	0.71121	0.69185	0.63501	0.58506		1.54265	0.2802	0.28632	0.29228	0.31751	0.36031	0.42485	0.49733		1.54265	0.3382	0.34812	0.32573	0.33739	0.36838	0.42222	0.4883		1.54265	0.55783	0.53322	0.51664	0.5052	0.50679	0.52932	0.56422		1.54265	0.59355	0.57515	0.57285	0.57782	0.59476	0.61949	0.64045		1.54265	0.52034	0.55115	0.63232
	1.5431	0.59263	0.62907	0.67717	0.71043	0.68943	0.63097	0.58294		1.5431	0.27954	0.28553	0.29377	0.31864	0.36155	0.42769	0.50105		1.5431	0.33802	0.34746	0.32624	0.33752	0.36906	0.42483	0.49131		1.5431	0.55548	0.53214	0.5163	0.50499	0.5073	0.53081	0.56382		1.5431	0.59174	0.57434	0.57166	0.57897	0.59579	0.6208	0.64068		1.5431	0.52561	0.55603	0.63716
	1.54356	0.59702	0.63204	0.67875	0.70892	0.68666	0.62777	0.58098		1.54356	0.27937	0.28535	0.29491	0.3185	0.36228	0.42972	0.50445		1.54356	0.33832	0.34713	0.32697	0.3377	0.3695	0.42714	0.49494		1.54356	0.5543	0.53197	0.51569	0.50466	0.50813	0.53198	0.56334		1.54356	0.59079	0.57371	0.57089	0.57971	0.59768	0.62236	0.64126		1.54356	0.53045	0.56084	0.64182
	1.54402	0.60148	0.63528	0.6809	0.70768	0.68462	0.62598	0.57875		1.54402	0.27985	0.28614	0.29573	0.31807	0.36313	0.43092	0.50714		1.54402	0.33923	0.34685	0.32789	0.3387	0.37047	0.42902	0.49733		1.54402	0.55349	0.53254	0.51495	0.50493	0.50857	0.53359	0.56332		1.54402	0.59066	0.57332	0.57095	0.57977	0.59996	0.62442	0.64246		1.54402	0.53448	0.56557	0.64649
	1.54448	0.60647	0.63834	0.68373	0.70724	0.68364	0.62501	0.57657		1.54448	0.28089	0.28736	0.29676	0.31885	0.36512	0.43258	0.50925		1.54448	0.34036	0.34596	0.32918	0.33974	0.37224	0.43051	0.49783		1.54448	0.552	0.53259	0.51453	0.50561	0.50865	0.53522	0.56403		1.54448	0.59051	0.5731	0.57096	0.57952	0.60133	0.62633	0.64371		1.54448	0.53857	0.57059	0.65143
	1.54494	0.61135	0.64112	0.68622	0.7073	0.68234	0.62404	0.57572		1.54494	0.28231	0.28841	0.29819	0.32099	0.36788	0.43572	0.51121		1.54494	0.34058	0.34493	0.33011	0.34	0.37432	0.43169	0.49795		1.54494	0.55054	0.53149	0.5144	0.5059	0.50931	0.53595	0.56502		1.54494	0.58992	0.57279	0.57038	0.57946	0.60161	0.62743	0.64474		1.54494	0.54304	0.57592	0.65633
	1.5454	0.61539	0.64386	0.68775	0.7074	0.67988	0.62251	0.57602		1.5454	0.28357	0.28909	0.29957	0.32314	0.36995	0.43935	0.51371		1.5454	0.33973	0.34486	0.33	0.33976	0.37618	0.43308	0.49937		1.5454	0.55007	0.5301	0.51419	0.50567	0.51081	0.53602	0.56553		1.5454	0.5891	0.57227	0.56982	0.57959	0.60212	0.62809	0.64511		1.5454	0.54743	0.58132	0.66072
	1.54586	0.61906	0.64676	0.68883	0.70729	0.67708	0.6202	0.57565		1.54586	0.28438	0.2895	0.30041	0.32419	0.37131	0.44167	0.51677		1.54586	0.33907	0.34571	0.32949	0.34003	0.37744	0.43514	0.50192		1.54586	0.55028	0.52905	0.51374	0.50551	0.51203	0.53651	0.56533		1.54586	0.58837	0.5717	0.57005	0.5798	0.60361	0.62891	0.64437		1.54586	0.55191	0.58652	0.66478
	1.54633	0.62286	0.64983	0.69009	0.7071	0.67497	0.6176	0.57429		1.54633	0.28498	0.28988	0.30077	0.32441	0.37323	0.44225	0.51902		1.54633	0.33916	0.34649	0.32938	0.34144	0.37815	0.43786	0.50441		1.54633	0.5504	0.52785	0.51306	0.50587	0.51194	0.53827	0.5653		1.54633	0.58781	0.57107	0.57074	0.58039	0.60514	0.63015	0.64346		1.54633	0.55698	0.59151	0.66889
	1.54679	0.62655	0.65307	0.69163	0.70721	0.67357	0.61538	0.5733		1.54679	0.28557	0.29013	0.30108	0.3247	0.37562	0.44242	0.51972		1.54679	0.33926	0.34686	0.32996	0.34378	0.37895	0.44052	0.50651		1.54679	0.55017	0.5265	0.51233	0.50639	0.51108	0.54106	0.56697		1.54679	0.58721	0.57035	0.57092	0.58139	0.60581	0.63188	0.6439		1.54679	0.56247	0.5966	0.67329
	1.54725	0.63019	0.65634	0.69345	0.70737	0.67184	0.61354	0.57313		1.54725	0.28638	0.28977	0.3015	0.32557	0.37747	0.44392	0.52059		1.54725	0.33881	0.34727	0.33128	0.34627	0.3805	0.4426	0.50883		1.54725	0.54958	0.52596	0.51188	0.50627	0.51076	0.54368	0.57042		1.54725	0.58639	0.56976	0.57046	0.58213	0.60584	0.63359	0.6455		1.54725	0.56824	0.60194	0.67801
	1.54771	0.63401	0.6593	0.69542	0.70692	0.66909	0.61162	0.57255		1.54771	0.28769	0.28886	0.30197	0.32748	0.37913	0.44707	0.5235		1.54771	0.33786	0.34784	0.33291	0.34813	0.38306	0.44453	0.51179		1.54771	0.54886	0.52624	0.5118	0.50563	0.51162	0.54523	0.57349		1.54771	0.58571	0.5693	0.5702	0.58229	0.60586	0.63432	0.64686		1.54771	0.57447	0.60729	0.68274
	1.54817	0.63761	0.66197	0.69728	0.70569	0.66609	0.60936	0.57071		1.54817	0.28927	0.28844	0.30276	0.33064	0.3815	0.45066	0.5279		1.54817	0.33688	0.34808	0.3339	0.34875	0.38615	0.44685	0.51457		1.54817	0.54824	0.52612	0.5119	0.5054	0.51341	0.54565	0.57486		1.54817	0.58553	0.56864	0.57042	0.58243	0.6063	0.63367	0.64772		1.54817	0.58057	0.61238	0.68704
	1.54864	0.64111	0.66477	0.69899	0.70415	0.66384	0.60671	0.56855		1.54864	0.29044	0.28934	0.30431	0.33425	0.38458	0.45371	0.5317		1.54864	0.33655	0.34778	0.33376	0.34818	0.38918	0.4495	0.51622		1.54864	0.54745	0.52512	0.51189	0.50563	0.51532	0.54504	0.57556		1.54864	0.58569	0.56788	0.57055	0.58311	0.60706	0.63277	0.64919		1.54864	0.58554	0.61693	0.69087
	1.5491	0.6451	0.66799	0.7008	0.70282	0.662	0.60416	0.56669		1.5491	0.2905	0.2913	0.30641	0.33688	0.38788	0.45651	0.53344		1.5491	0.33709	0.34719	0.33309	0.34756	0.39191	0.4524	0.51696		1.5491	0.54603	0.52387	0.51141	0.50558	0.51649	0.54376	0.57626		1.5491	0.58581	0.56735	0.57023	0.58422	0.60791	0.63332	0.65165		1.5491	0.58957	0.62089	0.69448
	1.54956	0.64928	0.67142	0.70267	0.70187	0.65976	0.60257	0.56457		1.54956	0.28942	0.29327	0.30812	0.33771	0.39097	0.45922	0.53365		1.54956	0.33774	0.34676	0.3327	0.34801	0.39395	0.45536	0.51749		1.54956	0.54449	0.52287	0.51059	0.50536	0.51671	0.54272	0.57652		1.54956	0.5858	0.56708	0.56985	0.58546	0.60917	0.63526	0.65398		1.54956	0.59397	0.62474	0.69792
	1.55002	0.65302	0.6745	0.7039	0.70119	0.65715	0.60194	0.56262		1.55002	0.28817	0.29443	0.30868	0.3374	0.39321	0.46134	0.53412		1.55002	0.33776	0.34691	0.33295	0.34968	0.39474	0.45758	0.51856		1.55002	0.54393	0.52213	0.51008	0.50554	0.51655	0.54281	0.57652		1.55002	0.58558	0.56699	0.56975	0.58661	0.61094	0.63712	0.65496		1.55002	0.5993	0.62886	0.70103
	1.55049	0.65659	0.67693	0.70412	0.70053	0.65474	0.60151	0.56212		1.55049	0.28778	0.29478	0.30858	0.3378	0.39419	0.46311	0.53534		1.55049	0.33735	0.34767	0.33412	0.35191	0.39475	0.45823	0.52137		1.55049	0.54429	0.52154	0.5098	0.50575	0.51689	0.54419	0.57689		1.55049	0.58499	0.56699	0.5696	0.58711	0.61256	0.63817	0.65436		1.55049	0.60469	0.63317	0.70399
	1.55095	0.66049	0.67889	0.70407	0.6995	0.65279	0.6008	0.56308		1.55095	0.28825	0.29496	0.30884	0.33984	0.39478	0.4655	0.53656		1.55095	0.33708	0.3486	0.33591	0.35378	0.39523	0.45802	0.52611		1.55095	0.54441	0.52116	0.50915	0.50581	0.51798	0.54611	0.57784		1.55095	0.58423	0.56696	0.56916	0.58675	0.6137	0.63888	0.65309		1.55095	0.60983	0.63776	0.70732
	1.55142	0.66414	0.68079	0.70451	0.69788	0.65099	0.59932	0.56413		1.55142	0.28894	0.29551	0.30973	0.34241	0.3964	0.46901	0.53808		1.55142	0.33715	0.34942	0.33712	0.35481	0.39691	0.45913	0.5315		1.55142	0.54392	0.52122	0.50831	0.50643	0.51914	0.5476	0.57952		1.55142	0.58368	0.56725	0.56894	0.5865	0.61473	0.6397	0.6522		1.55142	0.61527	0.64286	0.71125
	1.55188	0.6669	0.68295	0.70527	0.69622	0.64895	0.59678	0.56431		1.55188	0.28955	0.29639	0.31102	0.34414	0.39945	0.47331	0.54102		1.55188	0.33727	0.35004	0.33721	0.35545	0.39932	0.4625	0.53604		1.55188	0.54348	0.52133	0.50808	0.50785	0.51976	0.54867	0.58168		1.55188	0.58329	0.56807	0.56943	0.58724	0.61583	0.64029	0.65169		1.55188	0.62097	0.64828	0.71534
	1.55234	0.66929	0.68515	0.7056	0.69513	0.64665	0.59399	0.56315		1.55234	0.29031	0.29716	0.31246	0.34526	0.40313	0.47739	0.54526		1.55234	0.33724	0.35028	0.337	0.35658	0.4017	0.46673	0.5388		1.55234	0.54314	0.52066	0.50856	0.5092	0.52	0.54988	0.5835		1.55234	0.58276	0.56888	0.57036	0.58855	0.61683	0.64033	0.65126		1.55234	0.62634	0.65348	0.71902
	1.55281	0.67174	0.68697	0.70523	0.69414	0.64429	0.59215	0.56072		1.55281	0.29162	0.29757	0.31383	0.34679	0.40633	0.48024	0.54928		1.55281	0.3371	0.35033	0.33729	0.3584	0.40389	0.47044	0.54016		1.55281	0.54205	0.51927	0.50915	0.50965	0.52012	0.55106	0.58463		1.55281	0.58234	0.56906	0.57131	0.58964	0.61748	0.64047	0.65103		1.55281	0.63133	0.65798	0.72235
	1.55327	0.67384	0.68856	0.70479	0.69229	0.64217	0.59132	0.55868		1.55327	0.29317	0.29799	0.31506	0.34932	0.40851	0.48209	0.55227		1.55327	0.33696	0.35071	0.33803	0.36011	0.4062	0.47355	0.54121		1.55327	0.54026	0.51799	0.50943	0.50932	0.52048	0.55169	0.58546		1.55327	0.58221	0.56883	0.57211	0.59045	0.61773	0.6415	0.65128		1.55327	0.63623	0.66154	0.7255
	1.55374	0.6757	0.69021	0.70482	0.68984	0.64024	0.59045	0.55859		1.55374	0.29429	0.29873	0.31612	0.35263	0.40998	0.48425	0.55468		1.55374	0.33717	0.35151	0.33887	0.36104	0.40861	0.47616	0.54209		1.55374	0.53901	0.51709	0.50953	0.50904	0.52156	0.55189	0.58619		1.55374	0.58197	0.56866	0.57275	0.5914	0.61809	0.64334	0.65241		1.55374	0.64112	0.66436	0.72827
	1.55421	0.67816	0.69175	0.70497	0.68788	0.63815	0.58871	0.55937		1.55421	0.29495	0.29965	0.31695	0.35569	0.41149	0.48756	0.55693		1.55421	0.33823	0.35231	0.33947	0.36161	0.41042	0.47815	0.54258		1.55421	0.53862	0.51646	0.50968	0.50944	0.52307	0.55227	0.58716		1.55421	0.58181	0.56819	0.57319	0.59254	0.61912	0.64494	0.65423		1.55421	0.6461	0.66731	0.73062
	1.55467	0.68137	0.69265	0.70486	0.68626	0.63605	0.58669	0.55904		1.55467	0.29544	0.30061	0.31769	0.35761	0.41361	0.49149	0.55885		1.55467	0.33986	0.35303	0.34005	0.36271	0.41119	0.48031	0.54332		1.55467	0.53819	0.51618	0.50984	0.51023	0.52407	0.55338	0.58876		1.55467	0.5827	0.56703	0.57338	0.59337	0.62033	0.64511	0.6558		1.55467	0.65139	0.67125	0.73278
	1.55514	0.68473	0.69297	0.70458	0.68392	0.63407	0.58517	0.55756		1.55514	0.29566	0.30171	0.31885	0.3587	0.41603	0.49475	0.56023		1.55514	0.34108	0.35365	0.34111	0.36472	0.41181	0.48321	0.54495		1.55514	0.53728	0.51611	0.50986	0.51052	0.52417	0.55514	0.59006		1.55514	0.58443	0.56572	0.57346	0.59357	0.62129	0.64426	0.65658		1.55514	0.65687	0.67622	0.7349
	1.5556	0.68761	0.69367	0.70405	0.68094	0.63183	0.58358	0.55614		1.5556	0.29564	0.30295	0.32094	0.35956	0.41799	0.49681	0.56181		1.5556	0.34143	0.35386	0.34242	0.36719	0.41334	0.48569	0.54728		1.5556	0.53654	0.51598	0.50959	0.50998	0.52389	0.55713	0.58999		1.5556	0.58539	0.56505	0.57371	0.59354	0.62265	0.64412	0.6568		1.5556	0.6623	0.6814	0.73727
	1.55607	0.68962	0.69537	0.70341	0.67854	0.62911	0.58182	0.55539		1.55607	0.29598	0.30432	0.32371	0.3603	0.41974	0.49857	0.56441		1.55607	0.34124	0.3538	0.34326	0.36933	0.41563	0.4871	0.54997		1.55607	0.53662	0.51586	0.50894	0.50924	0.52428	0.55923	0.58949		1.55607	0.58456	0.56513	0.57393	0.59378	0.62433	0.64527	0.65696		1.55607	0.66755	0.6861	0.74007
	1.55654	0.69106	0.69754	0.70344	0.67718	0.62637	0.58097	0.55544		1.55654	0.29706	0.30558	0.32625	0.36145	0.42224	0.50078	0.56738		1.55654	0.34119	0.35387	0.34362	0.37072	0.41785	0.48898	0.55259		1.55654	0.53721	0.516	0.508	0.50894	0.52589	0.56152	0.59026		1.55654	0.5828	0.56569	0.57369	0.5943	0.62531	0.64669	0.65735		1.55654	0.67249	0.69034	0.74288
	1.55701	0.69249	0.69938	0.70402	0.67617	0.62414	0.58098	0.55592		1.55701	0.29838	0.30638	0.32794	0.36392	0.42584	0.50297	0.57046		1.55701	0.3417	0.35391	0.34452	0.37152	0.41975	0.49214	0.55432		1.55701	0.53759	0.51651	0.50726	0.50885	0.5278	0.56345	0.59255		1.55701	0.58154	0.56643	0.57337	0.59529	0.62556	0.64761	0.65755		1.55701	0.67702	0.69428	0.74516
	1.55747	0.69412	0.7007	0.70404	0.67489	0.62229	0.58056	0.55617		1.55747	0.29956	0.30686	0.32867	0.36758	0.4299	0.50476	0.57442		1.55747	0.34223	0.35382	0.3466	0.37239	0.4216	0.49542	0.55495		1.55747	0.53716	0.51701	0.50714	0.50907	0.52898	0.56411	0.59505		1.55747	0.58103	0.56701	0.57385	0.59722	0.62582	0.64836	0.65705		1.55747	0.68118	0.69798	0.74677
	1.55794	0.6957	0.70143	0.7034	0.67322	0.62014	0.57907	0.5562		1.55794	0.3008	0.30761	0.32894	0.37099	0.43335	0.50681	0.57892		1.55794	0.34212	0.354	0.34904	0.37406	0.42356	0.49787	0.55572		1.55794	0.53588	0.51686	0.5077	0.51031	0.52983	0.56374	0.5962		1.55794	0.58079	0.56711	0.5751	0.59975	0.62636	0.64919	0.65604		1.55794	0.68527	0.70161	0.74818
	1.55841	0.69696	0.70163	0.70268	0.67124	0.61748	0.57666	0.55629		1.55841	0.30208	0.30887	0.32969	0.37294	0.4356	0.50985	0.58237		1.55841	0.34178	0.35463	0.35061	0.37637	0.42562	0.50003	0.55825		1.55841	0.53452	0.51584	0.50875	0.51231	0.53096	0.56397	0.59574		1.55841	0.58078	0.56691	0.57655	0.60181	0.62704	0.64978	0.65501		1.55841	0.68964	0.70525	0.74976
	1.55888	0.69816	0.70171	0.70155	0.66916	0.61505	0.57407	0.55606		1.55888	0.30306	0.31022	0.33159	0.37355	0.43737	0.51369	0.58392		1.55888	0.34198	0.35545	0.35108	0.37812	0.42803	0.50276	0.56229		1.55888	0.53381	0.51441	0.50961	0.51378	0.53215	0.56573	0.59492		1.55888	0.58096	0.56695	0.57809	0.60281	0.62767	0.65033	0.65433		1.55888	0.69426	0.70863	0.75116
	1.55935	0.69963	0.70178	0.69955	0.66716	0.61359	0.57237	0.55538		1.55935	0.30369	0.31107	0.3342	0.37395	0.4399	0.51746	0.58411		1.55935	0.3428	0.35626	0.35102	0.37855	0.43092	0.50539	0.56594		1.55935	0.53367	0.51316	0.50948	0.51384	0.53298	0.56814	0.59532		1.55935	0.58105	0.56768	0.57945	0.60282	0.62809	0.65106	0.65417		1.55935	0.69891	0.71158	0.7522
	1.55982	0.70119	0.70183	0.69722	0.66498	0.61282	0.57154	0.55506		1.55982	0.30421	0.31162	0.33642	0.37495	0.44332	0.52063	0.58405		1.55982	0.34382	0.35731	0.35103	0.37877	0.43373	0.50685	0.56832		1.55982	0.53377	0.51245	0.50853	0.51279	0.53343	0.5702	0.59729		1.55982	0.58128	0.56902	0.57981	0.60224	0.62831	0.65138	0.65454		1.55982	0.70348	0.71453	0.75335
	1.56029	0.7027	0.70193	0.69545	0.66224	0.61181	0.57077	0.55575		1.56029	0.30467	0.31292	0.33775	0.37658	0.4467	0.52323	0.58454		1.56029	0.34486	0.35857	0.35155	0.38009	0.43588	0.50776	0.57033		1.56029	0.53393	0.51215	0.50752	0.51204	0.53378	0.57216	0.59947		1.56029	0.58202	0.5703	0.57907	0.60157	0.62868	0.65111	0.65518		1.56029	0.7079	0.71798	0.75484
	1.56076	0.70435	0.70188	0.69421	0.65907	0.61006	0.57015	0.55703		1.56076	0.30518	0.3152	0.33845	0.37872	0.44944	0.52571	0.58615		1.56076	0.34585	0.35945	0.35282	0.38209	0.43776	0.50901	0.57278		1.56076	0.53379	0.51221	0.50695	0.51266	0.53443	0.57405	0.60059		1.56076	0.58284	0.57078	0.57823	0.60123	0.62964	0.65119	0.65531		1.56076	0.71185	0.72173	0.75638
	1.56123	0.70589	0.70143	0.69282	0.65607	0.60776	0.57011	0.55776		1.56123	0.306	0.31744	0.33895	0.38142	0.45175	0.52916	0.58906		1.56123	0.34646	0.35963	0.35479	0.38375	0.44029	0.51045	0.57533		1.56123	0.53324	0.51273	0.50706	0.51429	0.5357	0.57519	0.60091		1.56123	0.58348	0.57061	0.5783	0.6016	0.63134	0.6522	0.65432		1.56123	0.71527	0.72512	0.75759
	1.5617	0.70676	0.70062	0.69121	0.65377	0.6053	0.57009	0.55727		1.5617	0.30732	0.31888	0.3397	0.38451	0.45415	0.53382	0.59274		1.5617	0.34661	0.35946	0.35693	0.38511	0.44341	0.51227	0.57743		1.5617	0.53261	0.51328	0.50767	0.51607	0.53751	0.57558	0.60135		1.5617	0.58442	0.57084	0.57947	0.60293	0.63343	0.65341	0.65263		1.5617	0.71853	0.72778	0.75825
	1.56217	0.70707	0.69985	0.68998	0.65221	0.60311	0.56919	0.55596		1.56217	0.30929	0.31948	0.34081	0.38768	0.45685	0.53835	0.59639		1.56217	0.34666	0.35945	0.35893	0.38671	0.44632	0.51499	0.57915		1.56217	0.53195	0.51335	0.50819	0.51768	0.53974	0.57581	0.60242		1.56217	0.58549	0.5717	0.5812	0.60483	0.63551	0.65399	0.65109		1.56217	0.72186	0.73006	0.75836
	1.56264	0.70759	0.69983	0.68927	0.65076	0.60149	0.56732	0.55475		1.56264	0.31155	0.31977	0.34203	0.39064	0.45975	0.54182	0.59986		1.56264	0.34693	0.35994	0.36059	0.38874	0.44869	0.51803	0.58072		1.56264	0.5311	0.51285	0.5084	0.5188	0.54207	0.57624	0.6043		1.56264	0.58603	0.57236	0.58271	0.60672	0.6374	0.65391	0.65042		1.56264	0.72538	0.7325	0.75826
	1.56311	0.70843	0.70066	0.68853	0.64878	0.60023	0.56494	0.55396		1.56311	0.31325	0.32056	0.34351	0.39314	0.46284	0.54448	0.60299		1.56311	0.34747	0.36133	0.36171	0.39127	0.45058	0.52073	0.58232		1.56311	0.53047	0.51187	0.50859	0.51909	0.54327	0.5769	0.60646		1.56311	0.58614	0.5725	0.58339	0.60852	0.63886	0.65351	0.65111		1.56311	0.72917	0.73534	0.75836
	1.56358	0.70899	0.70131	0.68701	0.64639	0.59874	0.56256	0.55366		1.56358	0.31406	0.32208	0.34558	0.39512	0.46596	0.54688	0.60487		1.56358	0.34841	0.36373	0.36262	0.39428	0.45213	0.52396	0.58397		1.56358	0.5305	0.51095	0.50879	0.519	0.54271	0.57767	0.60791		1.56358	0.5862	0.57264	0.58342	0.61041	0.63962	0.65334	0.65256		1.56358	0.73296	0.73823	0.75838
	1.56405	0.70904	0.70085	0.68449	0.64425	0.59689	0.56085	0.5542		1.56405	0.31439	0.32391	0.3481	0.3968	0.46883	0.54947	0.60569		1.56405	0.3499	0.36641	0.36373	0.3974	0.45396	0.52839	0.58586		1.56405	0.53077	0.51075	0.50909	0.51941	0.54174	0.57902	0.60897		1.56405	0.58586	0.57284	0.58386	0.61235	0.63964	0.65377	0.65332		1.56405	0.73638	0.74065	0.75798
	1.56452	0.70883	0.6996	0.6815	0.64247	0.59511	0.5605	0.55501		1.56452	0.31495	0.32567	0.35044	0.39877	0.47147	0.552	0.60709		1.56452	0.3513	0.36839	0.36464	0.39974	0.45657	0.53269	0.58835		1.56452	0.5305	0.5112	0.51003	0.52037	0.54204	0.58146	0.61093		1.56452	0.58494	0.57283	0.5853	0.61409	0.63922	0.65427	0.65277		1.56452	0.7396	0.7426	0.7575
	1.565	0.70843	0.69829	0.6789	0.64061	0.59347	0.56132	0.55487		1.565	0.31629	0.32727	0.35214	0.40157	0.47432	0.55396	0.60967		1.565	0.3517	0.36928	0.36492	0.40074	0.45945	0.53573	0.59124		1.565	0.52958	0.51161	0.51137	0.52123	0.5439	0.58423	0.61325		1.565	0.58431	0.57286	0.58706	0.61526	0.63896	0.65389	0.65156		1.565	0.7432	0.74454	0.75728
	1.56547	0.708	0.69712	0.67729	0.63847	0.5916	0.56214	0.55392		1.56547	0.31812	0.32877	0.35351	0.40487	0.4779	0.55575	0.61315		1.56547	0.35138	0.36947	0.36507	0.40133	0.46187	0.53838	0.5937		1.56547	0.52864	0.5115	0.51192	0.52159	0.54636	0.58615	0.61419		1.56547	0.58471	0.5734	0.58839	0.61567	0.6393	0.65277	0.65027		1.56547	0.74702	0.74672	0.75719
	1.56594	0.70797	0.69612	0.67657	0.63629	0.58954	0.56206	0.55346		1.56594	0.31965	0.33015	0.3554	0.40796	0.48176	0.55819	0.61711		1.56594	0.35166	0.36976	0.36617	0.40285	0.46418	0.54164	0.59544		1.56594	0.52822	0.51109	0.51143	0.52155	0.54804	0.58665	0.61396		1.56594	0.58587	0.57428	0.58927	0.6158	0.63995	0.65216	0.6489		1.56594	0.75033	0.74879	0.75726
	1.56641	0.7085	0.69551	0.67601	0.63404	0.58792	0.56125	0.55438		1.56641	0.32091	0.3315	0.35798	0.41069	0.48444	0.56149	0.62017		1.56641	0.35302	0.3705	0.3684	0.40509	0.46686	0.54458	0.59737		1.56641	0.52846	0.51092	0.51069	0.52166	0.54844	0.58616	0.61395		1.56641	0.58703	0.57509	0.58977	0.61624	0.64045	0.65273	0.6478		1.56641	0.753	0.75027	0.75752
	1.56689	0.70901	0.69504	0.67481	0.63115	0.58719	0.56031	0.55634		1.56689	0.32248	0.333	0.3605	0.41305	0.48564	0.5653	0.62128		1.56689	0.3547	0.37132	0.37061	0.40732	0.46949	0.54608	0.60017		1.56689	0.52914	0.51109	0.51034	0.52236	0.54867	0.58644	0.61435		1.56689	0.58772	0.5757	0.58989	0.61702	0.64101	0.65384	0.64747		1.56689	0.75547	0.75128	0.75742
	1.56736	0.70871	0.69407	0.67251	0.62775	0.58673	0.55968	0.55792		1.56736	0.32424	0.33477	0.36235	0.41504	0.48701	0.56912	0.62173		1.56736	0.35596	0.37201	0.37168	0.40967	0.47156	0.54683	0.60317		1.56736	0.52957	0.51117	0.51056	0.52367	0.54985	0.5885	0.61463		1.56736	0.58805	0.57614	0.58997	0.61782	0.64219	0.65433	0.64736		1.56736	0.75803	0.75251	0.75626
	1.56783	0.70747	0.69256	0.66927	0.62517	0.58547	0.55922	0.55842		1.56783	0.32575	0.33666	0.3637	0.4172	0.48988	0.57273	0.62324		1.56783	0.35689	0.37269	0.37199	0.41236	0.47319	0.54815	0.60534		1.56783	0.52922	0.51086	0.51119	0.52521	0.5516	0.59066	0.61491		1.56783	0.58835	0.57618	0.59069	0.61845	0.64397	0.65395	0.64676		1.56783	0.76065	0.75424	0.75417
	1.56831	0.70606	0.69089	0.66596	0.62425	0.58349	0.5586	0.55902		1.56831	0.32723	0.33838	0.36531	0.42003	0.49397	0.57616	0.62556		1.56831	0.358	0.37324	0.37295	0.41472	0.47472	0.55028	0.60642		1.56831	0.5285	0.51039	0.51182	0.52653	0.55297	0.5909	0.61586		1.56831	0.5889	0.57594	0.59217	0.61899	0.6452	0.65349	0.64592		1.56831	0.76307	0.75584	0.75198
	1.56878	0.70545	0.68928	0.66348	0.62401	0.582	0.55826	0.56039		1.56878	0.3291	0.33968	0.3677	0.42305	0.49836	0.5792	0.62723		1.56878	0.35921	0.37401	0.37531	0.41615	0.47662	0.55264	0.60698		1.56878	0.52803	0.51006	0.51211	0.52755	0.55382	0.59012	0.61786		1.56878	0.58986	0.57605	0.59354	0.6195	0.64508	0.65345	0.64537		1.56878	0.76505	0.75663	0.75062
	1.56926	0.70553	0.68782	0.66176	0.62285	0.58149	0.55864	0.5616		1.56926	0.33088	0.34055	0.3704	0.42549	0.50251	0.58165	0.62802		1.56926	0.35978	0.37585	0.37851	0.41703	0.47944	0.55531	0.60806		1.56926	0.52802	0.50995	0.51211	0.52834	0.55482	0.59069	0.62039		1.56926	0.59112	0.57681	0.59431	0.62009	0.64468	0.65329	0.64524		1.56926	0.76672	0.75663	0.75034
	1.56973	0.70514	0.68641	0.66006	0.62044	0.58101	0.55882	0.56213		1.56973	0.33182	0.34134	0.37257	0.42735	0.50628	0.58385	0.62903		1.56973	0.35961	0.37846	0.38121	0.41816	0.48288	0.55857	0.61035		1.56973	0.52849	0.51002	0.51218	0.52866	0.55631	0.59304	0.6226		1.56973	0.59248	0.57779	0.5949	0.62095	0.64532	0.65268	0.64517		1.56973	0.76836	0.75637	0.75
	1.57021	0.7038	0.6847	0.65809	0.61745	0.57971	0.55798	0.56237		1.57021	0.33215	0.34262	0.37423	0.42939	0.50965	0.58627	0.63077		1.57021	0.35965	0.38036	0.38251	0.41991	0.4863	0.56184	0.61362		1.57021	0.52933	0.5102	0.51244	0.52866	0.55791	0.59572	0.62406		1.57021	0.59364	0.57873	0.59575	0.6222	0.64631	0.65213	0.64492		1.57021	0.77034	0.75651	0.74827
	1.57068	0.70226	0.68278	0.65601	0.61441	0.57787	0.55706	0.56284		1.57068	0.33294	0.34468	0.37602	0.43202	0.51269	0.5889	0.63264		1.57068	0.36059	0.38103	0.38293	0.42238	0.48981	0.56467	0.61695		1.57068	0.53004	0.5104	0.51295	0.52887	0.55933	0.59787	0.62462		1.57068	0.59396	0.57968	0.59682	0.62374	0.64634	0.65193	0.64431		1.57068	0.77274	0.75711	0.74563
	1.57116	0.70105	0.68088	0.65375	0.61175	0.57604	0.55716	0.56383		1.57116	0.33498	0.34715	0.37834	0.43505	0.51574	0.59146	0.63433		1.57116	0.36218	0.3814	0.3838	0.42531	0.4934	0.5675	0.61956		1.57116	0.52999	0.51063	0.51387	0.52943	0.56078	0.59993	0.62434		1.57116	0.59336	0.58058	0.59811	0.62527	0.64582	0.652	0.64259		1.57116	0.77497	0.75733	0.74351
	1.57164	0.69991	0.67901	0.65128	0.60995	0.57429	0.55797	0.565		1.57164	0.33814	0.34947	0.38101	0.43846	0.51872	0.59404	0.63637		1.57164	0.36383	0.38219	0.38581	0.42803	0.4962	0.57035	0.62114		1.57164	0.52928	0.511	0.51505	0.53019	0.56244	0.60178	0.62398		1.57164	0.59287	0.58154	0.59949	0.62664	0.64612	0.65261	0.63925		1.57164	0.77656	0.75665	0.74213
	1.57211	0.6988	0.67734	0.64897	0.60885	0.57258	0.55895	0.56533		1.57211	0.34126	0.35139	0.3836	0.44251	0.52138	0.59702	0.63928		1.57211	0.36516	0.38309	0.38836	0.43014	0.498	0.5727	0.62178		1.57211	0.52871	0.51153	0.51616	0.53132	0.56402	0.60224	0.62486		1.57211	0.59327	0.5828	0.60063	0.62776	0.64744	0.65379	0.6358		1.57211	0.77777	0.75566	0.74069
	1.57259	0.69803	0.67602	0.6471	0.60759	0.57127	0.5598	0.5645		1.57259	0.34325	0.353	0.38591	0.4468	0.52425	0.60008	0.64263		1.57259	0.3662	0.38381	0.39043	0.43201	0.49963	0.57464	0.62218		1.57259	0.52854	0.51214	0.51718	0.53284	0.56492	0.6016	0.62716		1.57259	0.5942	0.584	0.60143	0.6284	0.64899	0.65455	0.63423		1.57259	0.77909	0.75501	0.73888
	1.57307	0.69723	0.67463	0.64548	0.60574	0.57057	0.5598	0.5637		1.57307	0.34427	0.35469	0.38802	0.44999	0.52761	0.60216	0.64497		1.57307	0.3671	0.38467	0.39164	0.43418	0.50162	0.57681	0.62316		1.57307	0.52857	0.51243	0.51812	0.534	0.56525	0.60188	0.62965		1.57307	0.59531	0.58473	0.60206	0.62856	0.65024	0.65405	0.63432		1.57307	0.7802	0.75452	0.73688
	1.57354	0.69577	0.67263	0.64352	0.60372	0.57008	0.55846	0.56377		1.57354	0.34515	0.35683	0.38978	0.45146	0.53066	0.60311	0.64509		1.57354	0.36768	0.38617	0.39235	0.43665	0.504	0.57935	0.62481		1.57354	0.52895	0.51211	0.5188	0.53433	0.56619	0.60368	0.6311		1.57354	0.5969	0.58523	0.60278	0.6288	0.65099	0.6527	0.63434		1.57354	0.78029	0.75381	0.73491
	1.57402	0.69372	0.67009	0.64074	0.60204	0.56953	0.55652	0.56418		1.57402	0.34611	0.35939	0.39139	0.45261	0.5329	0.60453	0.64387		1.57402	0.36815	0.38833	0.39332	0.43923	0.50704	0.58177	0.62673		1.57402	0.52971	0.51173	0.51903	0.53438	0.5686	0.60567	0.63132		1.57402	0.5987	0.58594	0.60375	0.62953	0.65105	0.65132	0.63368		1.57402	0.77944	0.75298	0.73304
	1.5745	0.69151	0.66754	0.63765	0.60038	0.56904	0.55538	0.56457		1.5745	0.34724	0.36199	0.39375	0.45512	0.53468	0.60788	0.64371		1.5745	0.36909	0.39037	0.39538	0.44197	0.51097	0.58409	0.62848		1.5745	0.53048	0.51209	0.51888	0.53493	0.57148	0.60717	0.6315		1.5745	0.59982	0.587	0.60488	0.63059	0.6507	0.6501	0.63285		1.5745	0.77878	0.75222	0.7309
	1.57498	0.68939	0.66564	0.63518	0.59812	0.56816	0.55593	0.56506		1.57498	0.34906	0.36418	0.39697	0.4586	0.53659	0.61235	0.64543		1.57498	0.3705	0.39155	0.39835	0.44474	0.51512	0.58683	0.63043		1.57498	0.53125	0.51304	0.51877	0.53603	0.57315	0.60855	0.63294		1.57498	0.60035	0.58816	0.60611	0.63175	0.6506	0.64892	0.63209		1.57498	0.77904	0.75153	0.72815
	1.57546	0.68776	0.66451	0.63358	0.5956	0.56622	0.55753	0.56538		1.57546	0.3517	0.36586	0.40008	0.46178	0.53915	0.61611	0.64754		1.57546	0.37199	0.39224	0.40106	0.44737	0.51812	0.58978	0.63363		1.57546	0.53197	0.51382	0.51899	0.53731	0.5734	0.60993	0.63538		1.57546	0.60101	0.58904	0.60747	0.63291	0.65084	0.64785	0.63121		1.57546	0.77979	0.75084	0.72492
	1.57594	0.68658	0.66363	0.63236	0.59358	0.564	0.55881	0.56568		1.57594	0.35458	0.36729	0.40267	0.46467	0.54242	0.61865	0.64894		1.57594	0.37358	0.3935	0.40304	0.44995	0.51969	0.59235	0.6377		1.57594	0.53203	0.51401	0.51947	0.53859	0.57322	0.61114	0.63773		1.57594	0.60181	0.58965	0.60881	0.634	0.65114	0.64706	0.62993		1.57594	0.78034	0.74998	0.72184
	1.57642	0.68504	0.66247	0.63096	0.59222	0.56318	0.55953	0.56659		1.57642	0.35698	0.36887	0.40514	0.46775	0.54609	0.62059	0.64993		1.57642	0.37538	0.39581	0.40472	0.45242	0.52134	0.5948	0.64064		1.57642	0.53126	0.51393	0.51992	0.53992	0.57337	0.6124	0.63923		1.57642	0.60238	0.59037	0.60978	0.63495	0.65129	0.64661	0.62827		1.57642	0.78055	0.74866	0.7195
	1.57689	0.68296	0.66083	0.62915	0.59138	0.56387	0.56037	0.56774		1.57689	0.35857	0.3711	0.40787	0.47091	0.55001	0.6225	0.65103		1.57689	0.37735	0.39862	0.40636	0.4546	0.52426	0.59756	0.64192		1.57689	0.53037	0.51424	0.5202	0.54129	0.57433	0.61393	0.63957		1.57689	0.60291	0.59132	0.61041	0.63553	0.65126	0.64645	0.62677		1.57689	0.78025	0.74687	0.71762
	1.57737	0.68076	0.65848	0.62721	0.5906	0.56431	0.56156	0.56852		1.57737	0.35963	0.37399	0.41105	0.47418	0.55399	0.62435	0.65266		1.57737	0.3795	0.40095	0.40807	0.45666	0.52779	0.60035	0.64267		1.57737	0.53032	0.51519	0.52043	0.54264	0.57608	0.61529	0.63899		1.57737	0.60405	0.59229	0.6113	0.63591	0.6513	0.64617	0.62595		1.57737	0.77925	0.74514	0.71545
	1.57785	0.6782	0.65549	0.62538	0.5892	0.56373	0.56267	0.56916		1.57785	0.36104	0.37683	0.41436	0.47763	0.55759	0.62576	0.65488		1.57785	0.38156	0.40237	0.40982	0.45868	0.53068	0.60302	0.64321		1.57785	0.53129	0.51638	0.5208	0.54412	0.57792	0.61604	0.63847		1.57785	0.60591	0.59335	0.61268	0.63674	0.65131	0.64521	0.6258		1.57785	0.77797	0.74377	0.71275
	1.57833	0.67527	0.65262	0.62363	0.58727	0.56329	0.56325	0.56964		1.57833	0.36356	0.37915	0.41693	0.48093	0.56061	0.62706	0.6569		1.57833	0.38269	0.40323	0.41126	0.46065	0.53311	0.60584	0.64345		1.57833	0.53246	0.51727	0.5216	0.54565	0.57949	0.61669	0.63907		1.57833	0.60778	0.59479	0.61409	0.63828	0.65106	0.64364	0.62567		1.57833	0.77702	0.74245	0.70973
	1.57882	0.67279	0.65048	0.62184	0.58565	0.56362	0.5631	0.57002		1.57882	0.36665	0.38108	0.41838	0.48412	0.56346	0.62908	0.65793		1.57882	0.38284	0.40437	0.4125	0.46284	0.53603	0.60849	0.64424		1.57882	0.53304	0.51751	0.52294	0.54682	0.58115	0.61775	0.64053		1.57882	0.60884	0.5963	0.61509	0.63981	0.65082	0.64212	0.62485		1.57882	0.77647	0.74084	0.70684
	1.5793	0.67102	0.64848	0.61978	0.58467	0.56401	0.56233	0.57112		1.5793	0.36921	0.38272	0.41969	0.48738	0.56632	0.63181	0.6584		1.5793	0.38335	0.40632	0.41442	0.46532	0.53938	0.61044	0.64616		1.5793	0.53299	0.51723	0.5245	0.54746	0.58302	0.6189	0.64163		1.5793	0.60905	0.59735	0.61569	0.6405	0.651	0.64114	0.62334		1.5793	0.7758	0.7389	0.70444
	1.57978	0.66936	0.64568	0.61737	0.58377	0.56389	0.56141	0.57285		1.57978	0.37122	0.38433	0.42219	0.49044	0.56899	0.63459	0.6594		1.57978	0.38501	0.40863	0.41752	0.46782	0.54238	0.61227	0.64852		1.57978	0.53278	0.51708	0.52563	0.54797	0.58471	0.62011	0.64206		1.57978	0.60932	0.59794	0.61615	0.6405	0.65143	0.64051	0.62126		1.57978	0.77475	0.7367	0.7023
	1.58026	0.66737	0.64224	0.61476	0.58224	0.56357	0.56117	0.57393		1.58026	0.3734	0.38629	0.42585	0.49333	0.57153	0.63721	0.66115		1.58026	0.38716	0.41059	0.42103	0.47038	0.54467	0.61467	0.65042		1.58026	0.53301	0.51731	0.52608	0.54889	0.58594	0.62209	0.64255		1.58026	0.61047	0.59826	0.61677	0.64039	0.6515	0.63993	0.61886		1.58026	0.77359	0.73443	0.6997
	1.58074	0.66513	0.63908	0.61214	0.58007	0.56357	0.56199	0.57419		1.58074	0.37589	0.38871	0.42931	0.49674	0.5743	0.63957	0.66212		1.58074	0.38934	0.41227	0.42369	0.47312	0.54664	0.61724	0.65187		1.58074	0.53369	0.51737	0.52632	0.55023	0.58692	0.62473	0.64331		1.58074	0.61207	0.59839	0.61778	0.64063	0.6509	0.63922	0.61699		1.58074	0.77245	0.7323	0.69646
	1.58122	0.66284	0.63665	0.60979	0.57797	0.56402	0.56357	0.57461		1.58122	0.3782	0.39145	0.43198	0.50056	0.57778	0.64117	0.66081		1.58122	0.39141	0.41402	0.42521	0.47569	0.54918	0.6195	0.65345		1.58122	0.53424	0.51721	0.52699	0.55165	0.5881	0.62681	0.64395		1.58122	0.61302	0.59871	0.61912	0.64138	0.65004	0.63813	0.61586		1.58122	0.77111	0.73008	0.69326
	1.58171	0.66069	0.63471	0.60763	0.57664	0.56437	0.56559	0.57582		1.58171	0.38004	0.39433	0.43464	0.50391	0.58212	0.64181	0.65804		1.58171	0.39291	0.41578	0.42641	0.47792	0.55258	0.62158	0.65527		1.58171	0.5345	0.51762	0.52828	0.55317	0.5895	0.62793	0.64453		1.58171	0.6132	0.59961	0.62045	0.64211	0.64949	0.63671	0.61447		1.58171	0.76954	0.72745	0.69068
	1.58219	0.65903	0.63299	0.6054	0.57595	0.56397	0.5674	0.57803		1.58219	0.38166	0.39707	0.43798	0.50661	0.58672	0.64212	0.65613		1.58219	0.39389	0.41752	0.42808	0.48037	0.55614	0.62369	0.65635		1.58219	0.53497	0.51872	0.52972	0.55501	0.59081	0.62888	0.64573		1.58219	0.61334	0.60102	0.6215	0.64206	0.6496	0.63549	0.61233		1.58219	0.76808	0.72467	0.68834
	1.58267	0.65769	0.63157	0.60342	0.57548	0.56304	0.56809	0.58065		1.58267	0.38361	0.39937	0.44168	0.50913	0.59066	0.64313	0.65601		1.58267	0.39515	0.41931	0.43027	0.48337	0.55948	0.62596	0.65588		1.58267	0.53582	0.51969	0.53081	0.55684	0.59167	0.62991	0.64777		1.58267	0.61394	0.60242	0.62237	0.64163	0.65041	0.63458	0.61051		1.58267	0.76701	0.72256	0.68555
	1.58315	0.65564	0.63055	0.60233	0.57503	0.56215	0.56776	0.58251		1.58315	0.38641	0.40143	0.44502	0.5118	0.59344	0.64501	0.65654		1.58315	0.39704	0.42097	0.43258	0.48651	0.56276	0.62851	0.65473		1.58315	0.53678	0.52005	0.53154	0.55822	0.59203	0.63027	0.64976		1.58315	0.61521	0.60351	0.62314	0.64197	0.65115	0.63351	0.60983		1.58315	0.7661	0.72134	0.68215
	1.58364	0.65243	0.62953	0.60171	0.57438	0.56154	0.5674	0.58348		1.58364	0.3898	0.40379	0.44782	0.51483	0.59529	0.64676	0.65666		1.58364	0.39909	0.42246	0.4347	0.48949	0.56568	0.6311	0.65456		1.58364	0.53782	0.52035	0.53216	0.55939	0.59252	0.62987	0.65062		1.58364	0.61719	0.60474	0.6236	0.64301	0.6508	0.6324	0.60944		1.58364	0.76449	0.72014	0.67882
	1.58412	0.64904	0.62796	0.60038	0.57334	0.56133	0.56784	0.58449		1.58412	0.39277	0.4066	0.45051	0.51834	0.59713	0.64809	0.65629		1.58412	0.40086	0.4241	0.43685	0.49258	0.56798	0.63339	0.6559		1.58412	0.53852	0.52131	0.53275	0.56071	0.5939	0.62964	0.65035		1.58412	0.61926	0.60665	0.62385	0.6438	0.64948	0.63183	0.60859		1.58412	0.76199	0.71806	0.67633
	1.58461	0.64659	0.62561	0.59801	0.57189	0.56168	0.56926	0.58596		1.58461	0.39513	0.4097	0.45313	0.52206	0.59933	0.64965	0.65517		1.58461	0.40238	0.42608	0.43947	0.49582	0.57023	0.63536	0.65788		1.58461	0.53849	0.52279	0.53333	0.56181	0.59612	0.63024	0.64979		1.58461	0.62073	0.60886	0.6246	0.64409	0.64821	0.63168	0.60776		1.58461	0.75926	0.71521	0.67455
	1.58509	0.64517	0.6227	0.59541	0.57039	0.56248	0.57119	0.58758		1.58509	0.39781	0.41276	0.45544	0.52543	0.60151	0.65135	0.65336		1.58509	0.40375	0.4281	0.44247	0.49908	0.57297	0.63729	0.65926		1.58509	0.53848	0.52422	0.53406	0.56245	0.59806	0.63185	0.64984		1.58509	0.62179	0.61049	0.62622	0.64453	0.64767	0.63144	0.60723		1.58509	0.7567	0.71224	0.6725
	1.58558	0.644	0.61988	0.59333	0.56965	0.5633	0.57276	0.58893		1.58558	0.40116	0.41535	0.45794	0.52818	0.60361	0.65248	0.65171		1.58558	0.40518	0.42989	0.44549	0.50252	0.57586	0.63969	0.65973		1.58558	0.53944	0.52525	0.53529	0.56335	0.59905	0.63416	0.65095		1.58558	0.62297	0.61128	0.62807	0.64563	0.64786	0.63093	0.6065		1.58558	0.7542	0.70946	0.66954
	1.58606	0.6423	0.61775	0.59204	0.56975	0.56373	0.57337	0.58951		1.58606	0.40433	0.41737	0.4611	0.53068	0.60581	0.6531	0.65079		1.58606	0.40735	0.43161	0.44839	0.50609	0.57888	0.64243	0.6608		1.58606	0.54104	0.52569	0.53695	0.56502	0.59981	0.63639	0.65239		1.58606	0.62401	0.6117	0.62928	0.64687	0.64809	0.62983	0.60507		1.58606	0.75189	0.70681	0.66598
	1.58655	0.64004	0.61607	0.59121	0.56971	0.56362	0.57318	0.58967		1.58655	0.40672	0.41953	0.46436	0.53368	0.60817	0.65394	0.65059		1.58655	0.41032	0.43348	0.4511	0.50925	0.58257	0.64461	0.66395		1.58655	0.54225	0.52569	0.53846	0.56674	0.60132	0.63768	0.65268		1.58655	0.62447	0.61221	0.62978	0.64732	0.6475	0.62799	0.60276		1.58655	0.74977	0.70419	0.66242
	1.58703	0.63782	0.61405	0.59035	0.56892	0.56315	0.57312	0.59069		1.58703	0.40866	0.42252	0.46713	0.53757	0.6107	0.65508	0.65095		1.58703	0.41293	0.4355	0.45351	0.51158	0.58647	0.64602	0.66774		1.58703	0.54266	0.52573	0.53951	0.56788	0.60359	0.63738	0.65194		1.58703	0.62479	0.61303	0.63001	0.64713	0.64633	0.62633	0.60003		1.58703	0.74736	0.70148	0.6594
	1.58752	0.63592	0.61156	0.58909	0.56786	0.56292	0.57416	0.59267		1.58752	0.41062	0.42583	0.46969	0.54191	0.61324	0.65606	0.6514		1.58752	0.41464	0.43771	0.4556	0.51335	0.58943	0.64738	0.66951		1.58752	0.54265	0.52592	0.54053	0.569	0.60606	0.63615	0.65183		1.58752	0.62583	0.61416	0.63038	0.64728	0.64539	0.6255	0.59746		1.58752	0.74444	0.69875	0.65721
	1.588	0.63388	0.6092	0.5871	0.56733	0.56332	0.57628	0.59425		1.588	0.41293	0.42839	0.47271	0.54589	0.61571	0.65667	0.65148		1.588	0.41609	0.44011	0.45747	0.51523	0.59147	0.64873	0.66912		1.588	0.54263	0.52607	0.54188	0.57074	0.60811	0.63614	0.65309		1.588	0.62782	0.61534	0.63108	0.64779	0.64456	0.62487	0.59505		1.588	0.7416	0.69617	0.65547
	1.58849	0.63122	0.60739	0.5846	0.5674	0.56374	0.57843	0.59502		1.58849	0.41592	0.43033	0.47617	0.54929	0.61828	0.6571	0.65097		1.58849	0.41768	0.44238	0.45949	0.51787	0.59339	0.64975	0.66827		1.58849	0.54301	0.52651	0.54331	0.57253	0.60943	0.63854	0.65484		1.58849	0.63022	0.61636	0.63193	0.64799	0.64345	0.62384	0.593		1.58849	0.73944	0.69347	0.6536
	1.58898	0.62822	0.60593	0.58263	0.56726	0.56344	0.57992	0.59593		1.58898	0.4193	0.43262	0.47942	0.5522	0.62112	0.65802	0.64933		1.58898	0.41935	0.44429	0.46212	0.5216	0.59569	0.65118	0.6679		1.58898	0.54401	0.52786	0.54449	0.57336	0.61019	0.64198	0.65618		1.58898	0.63206	0.61725	0.63257	0.64788	0.6422	0.62265	0.59231		1.58898	0.73764	0.69028	0.65152
	1.58946	0.62562	0.60465	0.58148	0.56627	0.56291	0.58077	0.59781		1.58946	0.42226	0.43556	0.4825	0.55451	0.62395	0.65979	0.64609		1.58946	0.42117	0.44603	0.46526	0.52571	0.59837	0.6537	0.6675		1.58946	0.54505	0.52987	0.54549	0.57343	0.61081	0.64435	0.65708		1.58946	0.63272	0.61819	0.63299	0.64767	0.64137	0.62174	0.59287		1.58946	0.73557	0.68694	0.64933
	1.58995	0.62368	0.60361	0.58054	0.5648	0.56326	0.5812	0.60036		1.58995	0.42462	0.43868	0.48598	0.55658	0.62631	0.66128	0.64216		1.58995	0.42316	0.44802	0.46834	0.52896	0.6012	0.6565	0.66638		1.58995	0.54554	0.5316	0.54652	0.57408	0.61171	0.6451	0.65784		1.58995	0.63291	0.61924	0.63347	0.64743	0.64134	0.62066	0.59305		1.58995	0.73302	0.68415	0.64691
	1.59044	0.62202	0.60277	0.57969	0.56355	0.56476	0.58156	0.60242		1.59044	0.42694	0.4417	0.4895	0.55933	0.62837	0.66113	0.63909		1.59044	0.42524	0.45033	0.47095	0.5313	0.60415	0.65853	0.66517		1.59044	0.5459	0.53247	0.54754	0.57569	0.61316	0.64511	0.65839		1.59044	0.63384	0.6201	0.63413	0.64731	0.64166	0.61839	0.59231		1.59044	0.72998	0.68199	0.64404
	1.59093	0.62029	0.60172	0.579	0.56295	0.56662	0.58221	0.60311		1.59093	0.42955	0.44455	0.49255	0.56289	0.63056	0.65972	0.63753		1.59093	0.42739	0.45271	0.47312	0.53363	0.60724	0.65958	0.66482		1.59093	0.54665	0.5326	0.54857	0.57727	0.61497	0.64545	0.65825		1.59093	0.63537	0.6206	0.63505	0.64728	0.64119	0.61538	0.59152		1.59093	0.72666	0.67968	0.64082
	1.59142	0.61851	0.60007	0.5781	0.56312	0.56783	0.5832	0.60282		1.59142	0.43224	0.4473	0.49575	0.56649	0.63278	0.65849	0.63698		1.59142	0.42957	0.45504	0.47536	0.53632	0.61006	0.65978	0.66498		1.59142	0.54756	0.53285	0.54983	0.57824	0.61663	0.64636	0.65726		1.59142	0.63651	0.621	0.63641	0.64698	0.63966	0.6136	0.5906		1.59142	0.72353	0.67658	0.63735
	1.5919	0.61653	0.59787	0.57677	0.56377	0.5682	0.58426	0.60304		1.5919	0.43489	0.45008	0.49952	0.56999	0.63463	0.65799	0.63684		1.5919	0.43164	0.4573	0.47804	0.53918	0.61222	0.65948	0.66489		1.5919	0.54863	0.534	0.55121	0.57921	0.61764	0.64744	0.65585		1.5919	0.63743	0.62153	0.63795	0.64625	0.63795	0.61358	0.58893		1.5919	0.72074	0.67316	0.63375
	1.59239	0.6142	0.59565	0.57524	0.56398	0.56867	0.58513	0.60497		1.59239	0.4378	0.45303	0.50311	0.57374	0.63601	0.65781	0.63704		1.59239	0.43351	0.45956	0.48107	0.54215	0.61388	0.65938	0.6644		1.59239	0.5501	0.53577	0.55252	0.58091	0.6179	0.64872	0.65456		1.59239	0.63914	0.62232	0.63902	0.64537	0.63661	0.61377	0.58725		1.59239	0.71813	0.6702	0.63066
	1.59288	0.61194	0.59387	0.57377	0.56304	0.5699	0.58589	0.60816		1.59288	0.44112	0.45614	0.50593	0.5775	0.63733	0.65757	0.63715		1.59288	0.43566	0.46187	0.4844	0.54524	0.61551	0.65988	0.66381		1.59288	0.55147	0.53762	0.55385	0.58322	0.61807	0.65036	0.65418		1.59288	0.64132	0.62333	0.63941	0.64497	0.63538	0.61317	0.5861		1.59288	0.71556	0.66775	0.62869
	1.59337	0.61019	0.59261	0.57242	0.56156	0.57129	0.58705	0.61065		1.59337	0.44465	0.45935	0.50847	0.58074	0.63908	0.65733	0.63606		1.59337	0.4387	0.46403	0.4879	0.54844	0.61752	0.66075	0.66344		1.59337	0.55206	0.53938	0.55521	0.58534	0.61896	0.65167	0.65527		1.59337	0.64257	0.62431	0.63953	0.64534	0.63421	0.61177	0.58441		1.59337	0.71311	0.66557	0.62753
	1.59386	0.60882	0.59159	0.57108	0.56086	0.57193	0.58893	0.61116		1.59386	0.44818	0.46253	0.5116	0.58352	0.6413	0.6573	0.63348		1.59386	0.44231	0.46615	0.49116	0.55179	0.62032	0.66201	0.66328		1.59386	0.55221	0.54068	0.55638	0.58681	0.62066	0.65156	0.65689		1.59386	0.64273	0.62518	0.63979	0.64606	0.63361	0.6094	0.58177		1.59386	0.71078	0.66358	0.62633
	1.59435	0.60746	0.59033	0.56975	0.56152	0.57176	0.59112	0.61092		1.59435	0.45171	0.46573	0.5156	0.58644	0.64348	0.65773	0.63039		1.59435	0.44545	0.46886	0.49372	0.5552	0.62395	0.66408	0.66268		1.59435	0.55285	0.54115	0.55738	0.5879	0.62254	0.65009	0.65788		1.59435	0.64311	0.62621	0.64036	0.64672	0.63364	0.60635	0.57973		1.59435	0.70833	0.66143	0.62459
	1.59484	0.60575	0.5886	0.56892	0.56291	0.57147	0.59293	0.61241		1.59484	0.45524	0.46928	0.51952	0.58987	0.64526	0.65857	0.62744		1.59484	0.44755	0.47201	0.49554	0.55852	0.6276	0.66642	0.66116		1.59484	0.55423	0.54101	0.55837	0.58896	0.62413	0.64874	0.65861		1.59484	0.64456	0.62748	0.64114	0.64724	0.63358	0.60389	0.57918		1.59484	0.70551	0.65882	0.62233
	1.59533	0.60355	0.58654	0.56903	0.5639	0.57176	0.59435	0.61576		1.59533	0.45869	0.47296	0.52276	0.59344	0.6468	0.65945	0.62484		1.59533	0.44893	0.47459	0.49721	0.56158	0.63017	0.66779	0.65935		1.59533	0.55578	0.54066	0.5597	0.59006	0.62538	0.64864	0.65933		1.59533	0.6466	0.62884	0.64185	0.64744	0.63295	0.60273	0.579		1.59533	0.70222	0.65587	0.61972
	1.59582	0.60135	0.58444	0.56969	0.56394	0.57277	0.5957	0.61874		1.59582	0.46187	0.47613	0.52601	0.59631	0.64839	0.65976	0.62295		1.59582	0.45022	0.47642	0.49961	0.56424	0.6315	0.66825	0.65825		1.59582	0.55695	0.54048	0.56148	0.59117	0.62627	0.64923	0.65873		1.59582	0.64822	0.63003	0.64254	0.64701	0.63183	0.60243	0.57833		1.59582	0.69872	0.65282	0.61694
	1.59631	0.59969	0.58259	0.57004	0.56341	0.57424	0.59694	0.61992		1.59631	0.46461	0.47899	0.5296	0.59824	0.64988	0.65903	0.62184		1.59631	0.45175	0.47841	0.50312	0.5667	0.63268	0.66904	0.65769		1.59631	0.55759	0.54104	0.56334	0.59244	0.627	0.64949	0.65613		1.59631	0.64893	0.63086	0.64333	0.64606	0.63019	0.60234	0.5776		1.59631	0.69564	0.64983	0.61446
	1.59681	0.59841	0.58109	0.56944	0.56291	0.57591	0.59803	0.62013		1.59681	0.46705	0.48207	0.5329	0.59986	0.65082	0.65744	0.62142		1.59681	0.45355	0.48101	0.50726	0.56934	0.63454	0.67019	0.65716		1.59681	0.55795	0.5424	0.56496	0.59401	0.62843	0.64975	0.65315		1.59681	0.64912	0.63157	0.64398	0.64522	0.62804	0.60176	0.57705		1.59681	0.69314	0.64709	0.61253
	1.5973	0.59708	0.57974	0.56796	0.56261	0.57752	0.59913	0.62102		1.5973	0.46951	0.48525	0.53564	0.60207	0.65111	0.65557	0.62134		1.5973	0.45559	0.48381	0.51102	0.57229	0.6367	0.67053	0.65698		1.5973	0.55851	0.54397	0.56616	0.59588	0.63074	0.65092	0.65172		1.5973	0.64968	0.63254	0.64425	0.6449	0.6259	0.60015	0.57628		1.5973	0.69081	0.64467	0.61064
	1.59779	0.59559	0.57845	0.56633	0.56232	0.57888	0.60063	0.62299		1.59779	0.47229	0.48828	0.53804	0.60514	0.65138	0.654	0.6204		1.59779	0.45807	0.48655	0.51406	0.57526	0.63835	0.66989	0.65683		1.59779	0.55973	0.54555	0.56663	0.59782	0.63271	0.65267	0.65172		1.59779	0.65099	0.63351	0.64413	0.64467	0.62433	0.59794	0.57546		1.59779	0.68832	0.64231	0.60825
	1.59828	0.59396	0.5773	0.56533	0.56202	0.58001	0.60259	0.62501		1.59828	0.47563	0.49128	0.5405	0.60848	0.65228	0.65294	0.61781		1.59828	0.46112	0.48932	0.51681	0.57804	0.63955	0.66945	0.65527		1.59828	0.56157	0.54735	0.56666	0.59939	0.63324	0.65384	0.65225		1.59828	0.65237	0.63397	0.64371	0.64401	0.6231	0.59591	0.57511		1.59828	0.6855	0.63955	0.60568
	1.59878	0.5922	0.57617	0.5653	0.562	0.58124	0.6046	0.6264		1.59878	0.47946	0.49431	0.54339	0.61157	0.6536	0.65207	0.61446		1.59878	0.46422	0.49222	0.51952	0.58074	0.64106	0.66998	0.65183		1.59878	0.56344	0.54919	0.56718	0.60071	0.63294	0.65398	0.65295		1.59878	0.65329	0.63424	0.64346	0.64326	0.62181	0.59421	0.5748		1.59878	0.68239	0.63631	0.60369
	1.59927	0.59058	0.57503	0.56589	0.56266	0.58295	0.60644	0.62755		1.59927	0.48343	0.49745	0.54673	0.61461	0.65472	0.65098	0.61177		1.59927	0.46658	0.49517	0.52216	0.58348	0.64333	0.67091	0.64818		1.59927	0.56495	0.55069	0.56857	0.60254	0.63318	0.65367	0.65317		1.59927	0.65425	0.6348	0.64391	0.64287	0.6205	0.59234	0.57383		1.59927	0.6794	0.63328	0.60243
	1.59976	0.58948	0.57392	0.56608	0.56411	0.58488	0.60814	0.62862		1.59976	0.48719	0.50076	0.55011	0.61758	0.65522	0.64939	0.61018		1.59976	0.46857	0.49818	0.5249	0.58617	0.64616	0.67134	0.646		1.59976	0.56625	0.55193	0.57042	0.60465	0.63427	0.65366	0.65259		1.59976	0.65575	0.63553	0.64482	0.64253	0.61939	0.58991	0.57206		1.59976	0.67669	0.63104	0.60141
	1.60026	0.58869	0.57279	0.56513	0.56564	0.58615	0.60956	0.62954		1.60026	0.49053	0.50412	0.55342	0.61993	0.65517	0.64732	0.609		1.60026	0.47124	0.50142	0.52783	0.58895	0.64861	0.67126	0.64514		1.60026	0.56753	0.55321	0.57232	0.60602	0.63553	0.65428	0.65216		1.60026	0.6575	0.63634	0.64534	0.64187	0.61826	0.58725	0.56992		1.60026	0.67403	0.62896	0.60015
	1.60075	0.58777	0.57169	0.56368	0.56664	0.58641	0.61064	0.63044		1.60075	0.49352	0.50729	0.55696	0.62175	0.65525	0.64561	0.6076		1.60075	0.47473	0.50511	0.53082	0.5921	0.64973	0.67107	0.64445		1.60075	0.56885	0.55445	0.57409	0.60662	0.63628	0.65525	0.65229		1.60075	0.65905	0.63741	0.6451	0.6412	0.61681	0.58516	0.56824		1.60075	0.67146	0.62643	0.59852
	1.60124	0.5866	0.57063	0.56288	0.56748	0.58641	0.61149	0.63153		1.60124	0.49664	0.51019	0.56067	0.62375	0.65604	0.64477	0.6058		1.60124	0.47843	0.509	0.5339	0.59549	0.65004	0.67062	0.64318		1.60124	0.57017	0.55527	0.5755	0.60717	0.63631	0.65561	0.65215		1.60124	0.66015	0.63858	0.64456	0.64077	0.6152	0.58366	0.56752		1.60124	0.66927	0.62399	0.59662
	1.60174	0.5851	0.56943	0.56276	0.56844	0.5869	0.61241	0.63308		1.60174	0.5002	0.5131	0.56406	0.626	0.65709	0.64407	0.60329		1.60174	0.48172	0.51233	0.53726	0.5986	0.65098	0.66983	0.64146		1.60174	0.57129	0.55581	0.57644	0.60811	0.63616	0.65483	0.65135		1.60174	0.66077	0.63959	0.64426	0.64033	0.61397	0.58216	0.56693		1.60174	0.66713	0.6221	0.5944
	1.60223	0.583	0.56829	0.5627	0.56906	0.58799	0.61377	0.6351		1.60223	0.5042	0.51655	0.56715	0.62806	0.65748	0.64246	0.6005		1.60223	0.48435	0.5147	0.54087	0.60104	0.653	0.6693	0.64013		1.60223	0.57193	0.55669	0.57707	0.60956	0.63681	0.65376	0.65041		1.60223	0.66131	0.64027	0.64402	0.63944	0.61336	0.58078	0.56533		1.60223	0.6645	0.62043	0.59192
	1.60273	0.58066	0.5678	0.56235	0.56923	0.58948	0.6157	0.6367		1.60273	0.50836	0.52072	0.57049	0.62985	0.65712	0.63996	0.59847		1.60273	0.48683	0.5166	0.54419	0.60283	0.65526	0.66928	0.63951		1.60273	0.57211	0.5582	0.57783	0.61137	0.63838	0.65344	0.64947		1.60273	0.66212	0.64059	0.64351	0.63789	0.61284	0.57981	0.56292		1.60273	0.6617	0.61847	0.5898
	1.60323	0.57923	0.56773	0.56174	0.56955	0.59115	0.61803	0.63727		1.60323	0.51198	0.52505	0.57399	0.63149	0.65691	0.6377	0.59712		1.60323	0.48981	0.51859	0.54679	0.60442	0.65696	0.66926	0.63864		1.60323	0.57242	0.55986	0.57895	0.61315	0.64015	0.65379	0.64813		1.60323	0.663	0.64069	0.64319	0.63618	0.61173	0.57898	0.56081		1.60323	0.65938	0.616	0.58857
	1.60372	0.57891	0.56713	0.56116	0.5703	0.59293	0.62054	0.63767		1.60372	0.51484	0.52888	0.5771	0.63293	0.65745	0.63644	0.59575		1.60372	0.493	0.52078	0.54912	0.60648	0.65807	0.66871	0.63688		1.60372	0.57334	0.56141	0.5801	0.6148	0.64159	0.65426	0.64618		1.60372	0.66362	0.64068	0.64358	0.63514	0.60988	0.57815	0.55925		1.60372	0.65741	0.61337	0.58772
	1.60422	0.57848	0.56581	0.56094	0.5711	0.59474	0.62282	0.63874		1.60422	0.51785	0.5322	0.57969	0.63426	0.65819	0.63546	0.59464		1.60422	0.49581	0.52335	0.55164	0.6095	0.65904	0.66765	0.6348		1.60422	0.57491	0.56307	0.5813	0.61627	0.64241	0.65489	0.64403		1.60422	0.66408	0.6407	0.6442	0.63502	0.6077	0.57679	0.55725		1.60422	0.65532	0.61128	0.5865
	1.60471	0.57721	0.56435	0.56115	0.5718	0.59627	0.62433	0.63988		1.60471	0.5216	0.53531	0.58194	0.63557	0.65818	0.63408	0.59386		1.60471	0.49828	0.52643	0.55433	0.61326	0.66012	0.66673	0.63297		1.60471	0.57701	0.56462	0.58315	0.6172	0.64267	0.65574	0.64241		1.60471	0.66461	0.64093	0.64413	0.6351	0.60572	0.57463	0.55458		1.60471	0.65297	0.60971	0.585
	1.60521	0.57545	0.56325	0.56173	0.57271	0.59751	0.62501	0.64019		1.60521	0.52547	0.53852	0.58409	0.63691	0.65738	0.63283	0.59244		1.60521	0.50096	0.52962	0.55717	0.61665	0.66134	0.66655	0.63128		1.60521	0.57931	0.56553	0.58578	0.61771	0.64317	0.6562	0.64181		1.60521	0.66522	0.64119	0.64329	0.63441	0.60418	0.57296	0.55261		1.60521	0.65041	0.60788	0.58354
	1.60571	0.57366	0.56278	0.5625	0.57381	0.59877	0.62578	0.63977		1.60571	0.52886	0.54193	0.58651	0.63842	0.65664	0.63204	0.58986		1.60571	0.50416	0.53241	0.56007	0.61884	0.66294	0.66686	0.62968		1.60571	0.58111	0.56615	0.58849	0.61827	0.64439	0.65567	0.64187		1.60571	0.66591	0.64108	0.64244	0.63298	0.60284	0.57268	0.55205		1.60571	0.64762	0.60556	0.58233
	1.60621	0.57215	0.56286	0.56335	0.57475	0.6	0.62756	0.63936		1.60621	0.53188	0.54519	0.58963	0.64028	0.65639	0.63093	0.58732		1.60621	0.50761	0.53474	0.56284	0.62012	0.66488	0.66685	0.62815		1.60621	0.58218	0.56727	0.59055	0.619	0.64571	0.65432	0.64169		1.60621	0.66672	0.64071	0.64213	0.63173	0.60152	0.57276	0.55212		1.60621	0.64486	0.60345	0.58161
	1.6067	0.57126	0.56317	0.56402	0.57566	0.60098	0.63005	0.63986		1.6067	0.53498	0.54791	0.59347	0.64219	0.65612	0.62875	0.58645		1.6067	0.5111	0.53689	0.56549	0.62152	0.66654	0.66583	0.62655		1.6067	0.58323	0.56886	0.59171	0.62008	0.64634	0.65275	0.64099		1.6067	0.66763	0.64073	0.64214	0.63082	0.60033	0.57179	0.5517		1.6067	0.64256	0.60179	0.58125
	1.6072	0.57088	0.56337	0.56407	0.5769	0.60207	0.63239	0.64141		1.6072	0.53843	0.55036	0.59723	0.64349	0.6551	0.62571	0.58678		1.6072	0.51462	0.5394	0.5682	0.62383	0.66735	0.66372	0.62506		1.6072	0.58475	0.57034	0.59245	0.6215	0.64625	0.65172	0.64012		1.6072	0.66832	0.64139	0.64205	0.62943	0.59907	0.56955	0.55012		1.6072	0.64085	0.60003	0.58068
	1.6077	0.5708	0.56314	0.56351	0.57828	0.604	0.63431	0.64304		1.6077	0.54245	0.55311	0.59985	0.64416	0.65345	0.62293	0.58598		1.6077	0.51795	0.5427	0.57091	0.62672	0.66721	0.66142	0.62379		1.6077	0.5865	0.57142	0.5933	0.62261	0.6461	0.65158	0.63901		1.6077	0.66853	0.64213	0.6417	0.62738	0.59746	0.56696	0.54792		1.6077	0.63925	0.598	0.57967
	1.6082	0.57115	0.56258	0.56311	0.57933	0.60662	0.63571	0.64386		1.6082	0.54721	0.55627	0.60134	0.64488	0.6522	0.62162	0.58312		1.6082	0.52073	0.54644	0.57346	0.629	0.66662	0.66012	0.62248		1.6082	0.58829	0.57239	0.59425	0.62326	0.64647	0.65145	0.63682		1.6082	0.66868	0.64247	0.64124	0.62547	0.59584	0.56519	0.54623		1.6082	0.63725	0.59612	0.57849
	1.6087	0.57138	0.56218	0.56335	0.58015	0.60904	0.63653	0.64406		1.6087	0.55197	0.55981	0.60274	0.646	0.65206	0.62133	0.57986		1.6087	0.52294	0.54976	0.576	0.63015	0.66656	0.66016	0.62091		1.6087	0.59019	0.57383	0.5951	0.62427	0.64713	0.65046	0.63338		1.6087	0.66929	0.64252	0.64099	0.62422	0.59455	0.56424	0.54532		1.6087	0.63485	0.59454	0.57759
	1.6092	0.57053	0.56215	0.56389	0.58108	0.61069	0.63717	0.64426		1.6092	0.5557	0.56356	0.60501	0.64738	0.65238	0.62023	0.57826		1.6092	0.52488	0.5523	0.57879	0.63115	0.66739	0.66051	0.61902		1.6092	0.59172	0.57591	0.59614	0.62596	0.64734	0.64898	0.63018		1.6092	0.67028	0.64261	0.64105	0.62363	0.59321	0.56322	0.54469		1.6092	0.63231	0.593	0.57707
	1.6097	0.56894	0.56222	0.56421	0.58215	0.61139	0.63811	0.64449		1.6097	0.55857	0.56694	0.60819	0.64871	0.6521	0.61774	0.5783		1.6097	0.52711	0.55445	0.5818	0.63318	0.66839	0.65967	0.61712		1.6097	0.59264	0.57794	0.59771	0.62769	0.64689	0.64788	0.62893		1.6097	0.67131	0.64307	0.64093	0.62337	0.59132	0.56162	0.54382		1.6097	0.62986	0.59119	0.57648
	1.6102	0.56795	0.56224	0.56441	0.58315	0.61186	0.63922	0.6444		1.6102	0.56141	0.5698	0.61169	0.64984	0.65136	0.61525	0.57811		1.6102	0.53037	0.55703	0.5849	0.63621	0.66899	0.65747	0.61573		1.6102	0.59366	0.57928	0.59954	0.62902	0.64642	0.64755	0.62961		1.6102	0.67198	0.64373	0.63999	0.62266	0.58938	0.55969	0.54288		1.6102	0.62788	0.58923	0.57541
	1.6107	0.56784	0.56217	0.56491	0.58427	0.61343	0.6402	0.64398		1.6107	0.56453	0.57269	0.61495	0.65105	0.65078	0.61391	0.57672		1.6107	0.53465	0.56055	0.5881	0.63933	0.66931	0.65519	0.61442		1.6107	0.59522	0.58036	0.60107	0.63011	0.64662	0.64763	0.63069		1.6107	0.67216	0.64408	0.63841	0.62119	0.58818	0.55817	0.54268		1.6107	0.62647	0.58772	0.57411
	1.6112	0.56807	0.56195	0.56575	0.58585	0.61614	0.64107	0.64364		1.6112	0.56811	0.57578	0.61761	0.65268	0.64999	0.61315	0.57509		1.6112	0.53883	0.56443	0.59139	0.64232	0.66942	0.65373	0.61227		1.6112	0.597	0.58174	0.60215	0.63099	0.64756	0.64741	0.63066		1.6112	0.67244	0.644	0.63704	0.61957	0.58748	0.55771	0.54284		1.6112	0.62513	0.58693	0.57309
	1.6117	0.56867	0.56157	0.56654	0.58767	0.61866	0.64186	0.64347		1.6117	0.57209	0.57887	0.61961	0.65411	0.64864	0.61167	0.57419		1.6117	0.54211	0.56766	0.59442	0.6454	0.66929	0.65266	0.6094		1.6117	0.59898	0.58305	0.60291	0.63169	0.64861	0.64687	0.62963		1.6117	0.67318	0.6436	0.63627	0.61847	0.58644	0.55776	0.54165		1.6117	0.62345	0.58629	0.57253
	1.6122	0.56942	0.56105	0.56714	0.58903	0.62017	0.64253	0.64308		1.6122	0.57567	0.58199	0.62128	0.65452	0.64722	0.60917	0.57347		1.6122	0.54494	0.57044	0.59702	0.64804	0.66901	0.65101	0.60695		1.6122	0.60134	0.58392	0.60362	0.63251	0.64898	0.64667	0.6287		1.6122	0.67383	0.64271	0.63587	0.61772	0.58484	0.55691	0.53894		1.6122	0.62148	0.58503	0.57232
	1.6127	0.56922	0.56051	0.5679	0.58968	0.62091	0.64319	0.64244		1.6127	0.57852	0.58519	0.62291	0.65399	0.6461	0.60669	0.57191		1.6127	0.54798	0.5736	0.59954	0.64948	0.66875	0.64868	0.60569		1.6127	0.60366	0.58485	0.6046	0.63351	0.64857	0.64644	0.62782		1.6127	0.67386	0.64145	0.63543	0.61667	0.58305	0.55464	0.53668		1.6127	0.61918	0.58333	0.57214
	1.6132	0.56781	0.56033	0.56883	0.59027	0.62158	0.64418	0.64224		1.6132	0.58153	0.58823	0.62458	0.65336	0.6448	0.60534	0.56978		1.6132	0.5511	0.57701	0.60225	0.65001	0.66866	0.64678	0.605		1.6132	0.60537	0.58647	0.60595	0.63451	0.64812	0.64496	0.62621		1.6132	0.6736	0.64061	0.63443	0.6152	0.58132	0.5519	0.53642		1.6132	0.61665	0.58203	0.5717
	1.6137	0.56661	0.56077	0.5696	0.59139	0.62269	0.64572	0.64283		1.6137	0.58525	0.59094	0.62631	0.65324	0.64276	0.60447	0.56839		1.6137	0.55394	0.57992	0.6049	0.65045	0.66874	0.64587	0.60367		1.6137	0.60637	0.58861	0.60759	0.63547	0.64837	0.64233	0.62409		1.6137	0.67353	0.64083	0.63292	0.61381	0.57947	0.54957	0.53771		1.6137	0.61454	0.58127	0.57097
	1.61421	0.56668	0.56145	0.5702	0.59279	0.62413	0.64777	0.64384		1.61421	0.58912	0.59343	0.62824	0.65352	0.64025	0.60258	0.56792		1.61421	0.55651	0.58237	0.60752	0.65103	0.66855	0.64504	0.60166		1.61421	0.60709	0.59053	0.60929	0.6363	0.64923	0.64018	0.6223		1.61421	0.67374	0.64164	0.63179	0.61258	0.57714	0.54768	0.53835		1.61421	0.6131	0.58015	0.5702
	1.61471	0.56732	0.56191	0.57102	0.59385	0.62539	0.64989	0.64404		1.61471	0.59275	0.59591	0.63035	0.65371	0.63818	0.59976	0.56743		1.61471	0.55902	0.58505	0.61038	0.65168	0.66797	0.64353	0.59979		1.61471	0.60833	0.59173	0.61073	0.63674	0.64985	0.63945	0.62108		1.61471	0.67409	0.6421	0.63133	0.61108	0.57437	0.54621	0.53634		1.61471	0.61175	0.5784	0.56962
	1.61521	0.56746	0.56206	0.57227	0.59459	0.6264	0.65135	0.64228		1.61521	0.59637	0.59834	0.63243	0.65368	0.63708	0.59722	0.56618		1.61521	0.56187	0.58823	0.61325	0.65264	0.66744	0.64197	0.59835		1.61521	0.61041	0.59258	0.61204	0.63682	0.64966	0.63915	0.62003		1.61521	0.67434	0.64192	0.63079	0.60918	0.57201	0.54529	0.5325		1.61521	0.61029	0.57689	0.56898
	1.61572	0.56701	0.562	0.57385	0.59548	0.62779	0.6519	0.63942		1.61572	0.59973	0.6005	0.63434	0.65362	0.63647	0.5956	0.56388		1.61572	0.56537	0.5915	0.61574	0.65405	0.66704	0.64111	0.59698		1.61572	0.61269	0.59374	0.61341	0.63703	0.64895	0.63809	0.61848		1.61572	0.67418	0.64159	0.62981	0.6073	0.57102	0.5445	0.52913		1.61572	0.60905	0.57624	0.56813
	1.61622	0.56656	0.5619	0.57546	0.59688	0.62979	0.6521	0.63741		1.61622	0.60234	0.60261	0.63611	0.65363	0.63554	0.59436	0.56086		1.61622	0.56923	0.59438	0.61803	0.65558	0.66662	0.6403	0.59525		1.61622	0.61435	0.59544	0.61458	0.63782	0.64832	0.6367	0.61603		1.61622	0.67359	0.6415	0.62864	0.6057	0.57107	0.54316	0.5269		1.61622	0.60788	0.57601	0.56746
	1.61672	0.56667	0.56198	0.5768	0.59885	0.63185	0.65225	0.63668		1.61672	0.60462	0.60536	0.6377	0.65366	0.63412	0.5925	0.55835		1.61672	0.57267	0.59695	0.62039	0.65681	0.66632	0.63843	0.5933		1.61672	0.61531	0.59725	0.61531	0.63897	0.64819	0.63623	0.61351		1.61672	0.67288	0.6413	0.62746	0.60423	0.57073	0.54127	0.52521		1.61672	0.60658	0.57542	0.56749
	1.61723	0.56757	0.56236	0.57758	0.60113	0.63359	0.65207	0.63633		1.61723	0.60716	0.60893	0.6391	0.65351	0.63246	0.5899	0.55749		1.61723	0.57546	0.59939	0.6227	0.65778	0.66623	0.63587	0.59177		1.61723	0.61622	0.59863	0.61598	0.63984	0.64851	0.63679	0.61231		1.61723	0.67225	0.64038	0.62646	0.60268	0.56932	0.53957	0.52381		1.61723	0.60564	0.57429	0.56802
	1.61773	0.56843	0.56297	0.57788	0.60337	0.63505	0.65173	0.63545		1.61773	0.60975	0.61264	0.64035	0.65314	0.63062	0.58752	0.55808		1.61773	0.57807	0.60167	0.62494	0.65876	0.66608	0.63405	0.59085		1.61773	0.61765	0.59968	0.6173	0.64003	0.64876	0.63737	0.6126		1.61773	0.67189	0.63891	0.62573	0.60113	0.56732	0.53844	0.52289		1.61773	0.60528	0.57315	0.56839
	1.61824	0.56824	0.56381	0.5783	0.6054	0.63619	0.65183	0.63341		1.61824	0.6125	0.61563	0.64145	0.65294	0.6286	0.58599	0.55886		1.61824	0.5809	0.60396	0.62736	0.65987	0.66531	0.63303	0.59015		1.61824	0.6196	0.60088	0.61931	0.6399	0.64846	0.63726	0.61324		1.61824	0.67197	0.63775	0.62499	0.59955	0.56527	0.53784	0.52283		1.61824	0.60482	0.57238	0.56852
	1.61874	0.56766	0.56475	0.57919	0.607	0.63713	0.65223	0.63027		1.61874	0.61597	0.61757	0.64272	0.65307	0.62662	0.58492	0.55868		1.61874	0.58415	0.60662	0.62989	0.66102	0.66382	0.63147	0.58943		1.61874	0.62177	0.60208	0.62115	0.64025	0.64759	0.63637	0.61301		1.61874	0.67213	0.63737	0.62386	0.59785	0.56328	0.53773	0.52342		1.61874	0.60383	0.57184	0.56883
	1.61925	0.568	0.56558	0.58037	0.60807	0.63842	0.65234	0.62696		1.61925	0.61995	0.61896	0.64432	0.65295	0.62488	0.58363	0.55733		1.61925	0.58796	0.60969	0.63205	0.66193	0.66227	0.62885	0.58848		1.61925	0.6238	0.60288	0.62219	0.64131	0.64664	0.63494	0.61169		1.61925	0.67169	0.63731	0.62223	0.59628	0.56151	0.53766	0.52367		1.61925	0.60277	0.57135	0.56931
	1.61975	0.56906	0.56632	0.5817	0.609	0.64025	0.65229	0.62432		1.61975	0.6237	0.62066	0.64567	0.65208	0.62354	0.58221	0.55512		1.61975	0.59205	0.61297	0.63382	0.66252	0.66108	0.62596	0.58672		1.61975	0.62527	0.60371	0.62265	0.6425	0.64607	0.63343	0.61013		1.61975	0.67066	0.63682	0.62043	0.59493	0.56027	0.53681	0.5227		1.61975	0.60186	0.57106	0.56967
	1.62026	0.56985	0.56699	0.58304	0.61037	0.64196	0.65252	0.62217		1.62026	0.62711	0.62277	0.64649	0.65082	0.62258	0.58115	0.55261		1.62026	0.59567	0.61614	0.63565	0.66313	0.66003	0.62389	0.58389		1.62026	0.62621	0.60524	0.6232	0.64334	0.64591	0.63191	0.60878		1.62026	0.66989	0.63597	0.61892	0.59327	0.55921	0.53494	0.52061		1.62026	0.60072	0.57093	0.56988
	1.62077	0.57039	0.56735	0.58416	0.61225	0.64285	0.65262	0.61982		1.62077	0.63037	0.62472	0.64726	0.64968	0.62169	0.57999	0.55049		1.62077	0.59858	0.61877	0.63779	0.66414	0.65897	0.62312	0.58085		1.62077	0.62738	0.60729	0.62437	0.64397	0.64568	0.63005	0.60693		1.62077	0.66994	0.63524	0.6179	0.59118	0.55783	0.53261	0.51852		1.62077	0.59948	0.57033	0.57009
	1.62127	0.57118	0.56735	0.58504	0.6141	0.64332	0.65203	0.61721		1.62127	0.63334	0.62645	0.64811	0.64873	0.62029	0.57789	0.54919		1.62127	0.60133	0.62093	0.63995	0.66536	0.65798	0.62289	0.57884		1.62127	0.62931	0.60919	0.62608	0.6445	0.64488	0.62786	0.60426		1.62127	0.67033	0.63442	0.61719	0.58943	0.5562	0.53045	0.51734		1.62127	0.59865	0.56904	0.57034
	1.62178	0.57194	0.56741	0.58615	0.61565	0.64429	0.65094	0.61488		1.62178	0.63593	0.62823	0.64862	0.64796	0.61813	0.57514	0.54859		1.62178	0.60423	0.6233	0.64178	0.66612	0.65728	0.62184	0.5783		1.62178	0.63139	0.61061	0.62765	0.64475	0.64369	0.62585	0.60174		1.62178	0.67051	0.6331	0.61667	0.58847	0.55431	0.52882	0.51649		1.62178	0.59803	0.56782	0.57042
	1.62229	0.57248	0.56791	0.58793	0.61707	0.64577	0.64981	0.61314		1.62229	0.63832	0.63004	0.64878	0.64711	0.61567	0.57285	0.54851		1.62229	0.60724	0.62615	0.64329	0.66617	0.65694	0.61942	0.57869		1.62229	0.63274	0.61162	0.62853	0.64475	0.64266	0.62433	0.60029		1.62229	0.67055	0.6315	0.61607	0.5877	0.55213	0.5277	0.51495		1.62229	0.59743	0.56738	0.57015
	1.6228	0.57337	0.56881	0.59009	0.61846	0.64719	0.649	0.61175		1.6228	0.64075	0.63193	0.64903	0.64568	0.61323	0.57142	0.54906		1.6228	0.61035	0.62891	0.64489	0.66614	0.65646	0.61655	0.57881		1.6228	0.63355	0.61267	0.62901	0.64467	0.64215	0.62337	0.59952		1.6228	0.67036	0.63019	0.61483	0.58639	0.55012	0.52673	0.51277		1.6228	0.59728	0.56762	0.56985
	1.6233	0.57448	0.57005	0.59184	0.61989	0.64856	0.64883	0.61018		1.6233	0.64329	0.63409	0.64947	0.64391	0.61083	0.57042	0.54999		1.6233	0.61337	0.63119	0.64698	0.66653	0.65538	0.61457	0.57764		1.6233	0.63478	0.61412	0.62973	0.64478	0.64222	0.62306	0.59879		1.6233	0.66948	0.62948	0.61295	0.58423	0.54846	0.52553	0.51064		1.6233	0.59759	0.56796	0.56995
	1.62381	0.57504	0.57166	0.59296	0.62147	0.65015	0.64927	0.6081		1.62381	0.64594	0.63617	0.64995	0.64275	0.60881	0.56953	0.55029		1.62381	0.61582	0.63322	0.64945	0.66702	0.65377	0.61337	0.57569		1.62381	0.63682	0.61582	0.63081	0.64524	0.64242	0.6232	0.59811		1.62381	0.66803	0.62919	0.61114	0.58119	0.54688	0.52448	0.50887		1.62381	0.59758	0.56791	0.57047
	1.62432	0.57528	0.57345	0.59409	0.62299	0.65165	0.64958	0.60559		1.62432	0.64843	0.63777	0.65038	0.64259	0.60738	0.56865	0.54897		1.62432	0.61782	0.63521	0.65164	0.66719	0.65172	0.61187	0.57427		1.62432	0.63932	0.61734	0.63173	0.64581	0.64187	0.62313	0.59723		1.62432	0.6667	0.62868	0.60979	0.57805	0.54533	0.52429	0.50734		1.62432	0.59708	0.5674	0.57128
	1.62483	0.57596	0.57493	0.59567	0.62418	0.65269	0.64907	0.60261		1.62483	0.65018	0.639	0.65066	0.64258	0.60619	0.56752	0.54653		1.62483	0.62034	0.63731	0.65293	0.66706	0.64936	0.60995	0.57341		1.62483	0.64163	0.61857	0.63232	0.64605	0.64046	0.62196	0.59557		1.62483	0.66582	0.62755	0.60854	0.57599	0.54405	0.52457	0.50616		1.62483	0.5964	0.56668	0.5723
	1.62534	0.57697	0.57576	0.59733	0.62537	0.65347	0.64781	0.59908		1.62534	0.65135	0.6401	0.65069	0.64155	0.60473	0.56605	0.54509		1.62534	0.62384	0.63983	0.65356	0.66686	0.64725	0.60798	0.57224		1.62534	0.64309	0.6196	0.63314	0.64588	0.63944	0.61941	0.59356		1.62534	0.66526	0.62602	0.60683	0.57513	0.5432	0.52405	0.50548		1.62534	0.59539	0.56605	0.57345
	1.62585	0.57787	0.57611	0.59871	0.6269	0.65446	0.64634	0.59522		1.62585	0.65298	0.64102	0.65048	0.63949	0.60293	0.56478	0.5457		1.62585	0.62745	0.64269	0.65431	0.6666	0.64588	0.60592	0.5706		1.62585	0.64375	0.62044	0.63445	0.64567	0.63932	0.61676	0.59231		1.62585	0.66472	0.62448	0.60475	0.5746	0.54246	0.52232	0.50494		1.62585	0.5941	0.56582	0.57444
	1.62636	0.57879	0.57657	0.60022	0.62852	0.65569	0.64505	0.59142		1.62636	0.65547	0.64189	0.65026	0.63736	0.60109	0.56414	0.54697		1.62636	0.63056	0.64522	0.65537	0.66603	0.64503	0.60387	0.56904		1.62636	0.64433	0.62121	0.63568	0.64581	0.63868	0.61547	0.59193		1.62636	0.66387	0.62308	0.6029	0.57369	0.54136	0.52021	0.50425		1.62636	0.59325	0.56611	0.57511
	1.62687	0.58004	0.57763	0.60228	0.62997	0.6567	0.64412	0.58815		1.62687	0.65809	0.64301	0.65013	0.63578	0.5994	0.56376	0.54716		1.62687	0.63335	0.64719	0.65638	0.66497	0.64399	0.60227	0.56804		1.62687	0.64535	0.62212	0.63627	0.64626	0.63676	0.61516	0.59177		1.62687	0.66272	0.62179	0.60154	0.57225	0.53996	0.51861	0.50383		1.62687	0.59324	0.56664	0.57577
	1.62738	0.58124	0.57919	0.60421	0.63129	0.65697	0.64341	0.58542		1.62738	0.66029	0.64439	0.65018	0.63452	0.59776	0.56302	0.54619		1.62738	0.63583	0.64913	0.65727	0.66372	0.64265	0.6012	0.56763		1.62738	0.64683	0.62317	0.6364	0.64632	0.63493	0.61457	0.59154		1.62738	0.66154	0.62075	0.60036	0.57038	0.53851	0.51779	0.50401		1.62738	0.59365	0.56704	0.57654
	1.62789	0.5818	0.58072	0.60514	0.63284	0.65649	0.64224	0.58261		1.62789	0.6622	0.64583	0.65045	0.63322	0.59598	0.56181	0.54533		1.62789	0.63815	0.65157	0.6584	0.66282	0.6416	0.60016	0.56735		1.62789	0.64878	0.62424	0.63679	0.64547	0.63421	0.61309	0.59113		1.62789	0.66031	0.6201	0.59905	0.56843	0.5371	0.5171	0.50442		1.62789	0.59407	0.56717	0.5769
	1.6284	0.58196	0.5821	0.60539	0.63498	0.65571	0.64013	0.57933		1.6284	0.66407	0.64713	0.6506	0.63196	0.594	0.56042	0.54547		1.6284	0.64096	0.65441	0.65994	0.66232	0.64085	0.5987	0.56663		1.6284	0.65109	0.62535	0.6376	0.64419	0.63379	0.61105	0.59027		1.6284	0.65891	0.61949	0.59761	0.56675	0.53588	0.51591	0.50421		1.6284	0.59424	0.56725	0.57683
	1.62891	0.5827	0.58365	0.60587	0.63742	0.65515	0.63735	0.57568		1.62891	0.66601	0.64826	0.65026	0.63082	0.5921	0.55914	0.54618		1.62891	0.64427	0.65716	0.66148	0.66179	0.63958	0.59708	0.56539		1.62891	0.65317	0.62666	0.63836	0.64345	0.63264	0.60918	0.5892		1.62891	0.65773	0.61829	0.59614	0.56535	0.53484	0.51429	0.50277		1.62891	0.59394	0.56758	0.57695
	1.62942	0.58458	0.58551	0.60706	0.63926	0.65519	0.63469	0.57191		1.62942	0.6679	0.64944	0.64951	0.62958	0.59066	0.55796	0.54633		1.62942	0.64733	0.65957	0.66247	0.66117	0.63764	0.59577	0.56411		1.62942	0.6547	0.62827	0.63885	0.64352	0.63115	0.60784	0.58851		1.62942	0.65711	0.61648	0.59456	0.56393	0.53356	0.51255	0.50058		1.62942	0.59361	0.56813	0.57763
	1.62994	0.58704	0.5874	0.60892	0.64027	0.65598	0.63294	0.56837		1.62994	0.66932	0.65071	0.64876	0.6282	0.58943	0.55651	0.54535		1.62994	0.64988	0.66176	0.663	0.66087	0.63571	0.59474	0.56309		1.62994	0.65611	0.62988	0.63928	0.6438	0.63013	0.60682	0.58802		1.62994	0.65648	0.61437	0.59278	0.56233	0.53159	0.51102	0.49901		1.62994	0.5939	0.5687	0.57866
	1.63045	0.58907	0.58898	0.61092	0.64119	0.65733	0.63213	0.56526		1.63045	0.67015	0.65169	0.64825	0.62688	0.5877	0.55483	0.54406		1.63045	0.6522	0.66354	0.66366	0.66099	0.63411	0.59362	0.56209		1.63045	0.65751	0.631	0.63976	0.64385	0.6296	0.60607	0.58677		1.63045	0.65518	0.61214	0.59092	0.56063	0.529	0.50994	0.49856		1.63045	0.59456	0.56934	0.57967
	1.63096	0.59055	0.5899	0.6126	0.64264	0.65878	0.63128	0.56219		1.63096	0.67098	0.65198	0.64794	0.62563	0.58551	0.55363	0.54369		1.63096	0.65463	0.66452	0.6646	0.66097	0.63284	0.59251	0.56093		1.63096	0.65868	0.63155	0.64022	0.64388	0.62906	0.60562	0.58453		1.63096	0.65349	0.61022	0.58924	0.55892	0.5266	0.50917	0.4983		1.63096	0.59498	0.57022	0.58046
	1.63148	0.59211	0.59023	0.61411	0.64448	0.65955	0.62959	0.55851		1.63148	0.67233	0.65167	0.64755	0.62426	0.58393	0.55343	0.54417		1.63148	0.65715	0.66499	0.66536	0.66037	0.63154	0.59151	0.5598		1.63148	0.65993	0.63194	0.64066	0.64393	0.62816	0.60503	0.5826		1.63148	0.652	0.60907	0.58758	0.5571	0.52514	0.50863	0.49736		1.63148	0.59514	0.57109	0.58111
	1.63199	0.59379	0.59075	0.61582	0.64601	0.6593	0.62704	0.55403		1.63199	0.67383	0.65119	0.64699	0.62249	0.58332	0.55381	0.54472		1.63199	0.65931	0.66572	0.66578	0.65938	0.62957	0.59012	0.55909		1.63199	0.66156	0.63269	0.64104	0.64385	0.62675	0.60384	0.58222		1.63199	0.65069	0.60831	0.58556	0.55531	0.52458	0.50826	0.49572		1.63199	0.59528	0.57153	0.58182
	1.6325	0.59518	0.59215	0.61782	0.64684	0.6586	0.62374	0.5494		1.6325	0.67491	0.65118	0.64643	0.6202	0.58259	0.55397	0.54494		1.6325	0.66078	0.66699	0.66621	0.65847	0.62704	0.5879	0.55894		1.6325	0.66295	0.63399	0.64116	0.64385	0.62493	0.6022	0.58263		1.6325	0.64924	0.60702	0.58324	0.55387	0.52438	0.50721	0.49372		1.6325	0.59526	0.5717	0.58274
	1.63302	0.5964	0.59411	0.61977	0.64743	0.65795	0.61998	0.54528		1.63302	0.67559	0.65196	0.64602	0.61767	0.58082	0.55356	0.54453		1.63302	0.6621	0.66856	0.66661	0.65784	0.62492	0.58536	0.55897		1.63302	0.66347	0.63539	0.64107	0.64369	0.62335	0.60045	0.58186		1.63302	0.6478	0.60502	0.58108	0.55264	0.52381	0.50503	0.49194		1.63302	0.59506	0.57203	0.58384
	1.63353	0.5978	0.59574	0.62131	0.64833	0.65716	0.61659	0.54159		1.63353	0.67613	0.65293	0.6457	0.61549	0.57861	0.55282	0.54362		1.63353	0.66411	0.67016	0.66668	0.65708	0.62353	0.58333	0.55874		1.63353	0.66355	0.63623	0.64117	0.64277	0.62251	0.59881	0.57974		1.63353	0.64643	0.60303	0.57923	0.55115	0.52256	0.50297	0.4907		1.63353	0.59533	0.57259	0.58523
	1.63405	0.59921	0.59689	0.62276	0.64936	0.65602	0.61418	0.53818		1.63405	0.67665	0.65325	0.64511	0.61408	0.57701	0.55214	0.54287		1.63405	0.6668	0.67161	0.66666	0.65582	0.6222	0.58203	0.55817		1.63405	0.66405	0.63647	0.6416	0.64136	0.62205	0.59739	0.57818		1.63405	0.64494	0.60137	0.57746	0.54942	0.52115	0.50215	0.48959		1.63405	0.59649	0.5732	0.58707
	1.63456	0.60047	0.59828	0.62472	0.65045	0.65482	0.61245	0.53516		1.63456	0.67723	0.65292	0.64368	0.61325	0.57603	0.55155	0.54252		1.63456	0.66947	0.67296	0.66695	0.65442	0.62058	0.58116	0.55782		1.63456	0.66532	0.63678	0.6421	0.64042	0.62131	0.59602	0.57786		1.63456	0.6436	0.59975	0.57579	0.54784	0.52	0.502	0.48849		1.63456	0.59782	0.57391	0.58901
	1.63508	0.6018	0.60049	0.62707	0.65182	0.65399	0.61057	0.53232		1.63508	0.67794	0.65245	0.64152	0.61251	0.5749	0.55077	0.54217		1.63508	0.67168	0.67448	0.6675	0.65328	0.61904	0.58048	0.55828		1.63508	0.66713	0.63758	0.64264	0.64023	0.62032	0.59462	0.57754		1.63508	0.64266	0.59823	0.57453	0.54636	0.51867	0.50174	0.48795		1.63508	0.59873	0.57491	0.59034
	1.63559	0.60333	0.60321	0.62923	0.65338	0.65352	0.60806	0.52923		1.63559	0.67881	0.65216	0.63963	0.61134	0.57338	0.54944	0.54165		1.63559	0.67356	0.67617	0.66809	0.65222	0.61781	0.57948	0.55909		1.63559	0.66907	0.63853	0.6433	0.64036	0.61949	0.59339	0.5765		1.63559	0.64155	0.59702	0.57356	0.54477	0.51697	0.50126	0.48784		1.63559	0.5995	0.57614	0.59094
	1.63611	0.60484	0.60564	0.63113	0.65476	0.65291	0.60502	0.52588		1.63611	0.67973	0.65214	0.63868	0.60941	0.57199	0.54769	0.54134		1.63611	0.67524	0.67766	0.66838	0.65086	0.61652	0.57752	0.55912		1.63611	0.67066	0.63914	0.64391	0.64034	0.61874	0.5922	0.57508		1.63611	0.63967	0.59567	0.57237	0.54323	0.5155	0.50044	0.48701		1.63611	0.60003	0.57738	0.59141
	1.63663	0.6064	0.60734	0.63301	0.65565	0.65211	0.6018	0.52275		1.63663	0.68047	0.65216	0.63816	0.60693	0.57082	0.54605	0.54166		1.63663	0.67664	0.67875	0.66789	0.64935	0.61475	0.57508	0.5584		1.63663	0.67166	0.63958	0.64407	0.63996	0.61777	0.59111	0.57369		1.63663	0.63736	0.59376	0.57076	0.54177	0.51446	0.49936	0.48517		1.63663	0.60001	0.57833	0.59238
	1.63714	0.60841	0.60855	0.63464	0.656	0.65153	0.59859	0.51995		1.63714	0.68098	0.65188	0.63735	0.60456	0.5693	0.54498	0.54258		1.63714	0.67802	0.67953	0.66682	0.6483	0.61263	0.57348	0.55782		1.63714	0.67231	0.64013	0.64366	0.63921	0.61659	0.59064	0.57266		1.63714	0.63505	0.59171	0.56889	0.54015	0.51327	0.49835	0.48342		1.63714	0.6	0.57892	0.59399
	1.63766	0.61071	0.60977	0.63559	0.65619	0.65099	0.59534	0.51659		1.63766	0.68137	0.65135	0.63617	0.60281	0.56707	0.54488	0.54336		1.63766	0.67978	0.68026	0.66619	0.64773	0.61061	0.57292	0.55753		1.63766	0.67284	0.64067	0.64302	0.63822	0.6153	0.59065	0.57202		1.63766	0.63276	0.59001	0.56687	0.53831	0.51171	0.49746	0.48247		1.63766	0.60054	0.57934	0.59585
	1.63818	0.6127	0.61121	0.63609	0.65689	0.6499	0.59225	0.51196		1.63818	0.68162	0.6508	0.63475	0.60156	0.56465	0.54574	0.54341		1.63818	0.68177	0.68118	0.66647	0.64674	0.60888	0.57248	0.55694		1.63818	0.67323	0.64099	0.64251	0.63713	0.61383	0.59016	0.57167		1.63818	0.63084	0.58847	0.56485	0.53637	0.51024	0.49664	0.48173		1.63818	0.60123	0.57972	0.59739
	1.63869	0.61463	0.61288	0.63704	0.65833	0.64828	0.58945	0.50665		1.63869	0.68154	0.65022	0.63311	0.60033	0.56288	0.54664	0.54317		1.63869	0.68351	0.68216	0.66703	0.64499	0.6074	0.5715	0.55587		1.63869	0.67388	0.64135	0.64221	0.6361	0.61242	0.58857	0.57153		1.63869	0.62954	0.58679	0.56309	0.5344	0.50908	0.49578	0.4807		1.63869	0.60183	0.58014	0.59869
	1.63921	0.61702	0.61468	0.63885	0.65996	0.64662	0.5864	0.50183		1.63921	0.68118	0.64958	0.63136	0.59884	0.56209	0.54657	0.54315		1.63921	0.68492	0.68305	0.66719	0.64333	0.60614	0.57026	0.55498		1.63921	0.67528	0.64206	0.64221	0.63528	0.61138	0.58632	0.57132		1.63921	0.62829	0.58517	0.56175	0.53238	0.50811	0.49463	0.47981		1.63921	0.60267	0.58081	0.60012
	1.63973	0.61906	0.61632	0.641	0.66094	0.64499	0.5826	0.49827		1.63973	0.68075	0.64877	0.62972	0.59713	0.56185	0.54552	0.54325		1.63973	0.68614	0.68398	0.66689	0.64229	0.60485	0.56947	0.55486		1.63973	0.67696	0.64288	0.64241	0.6346	0.61036	0.58422	0.57088		1.63973	0.6267	0.58385	0.56049	0.53046	0.50727	0.49324	0.47937		1.63973	0.60361	0.58186	0.60154
	1.64025	0.61994	0.61767	0.64297	0.66101	0.64314	0.57851	0.49601		1.64025	0.68058	0.64752	0.62822	0.59501	0.5616	0.54405	0.54364		1.64025	0.68707	0.68493	0.66621	0.6413	0.60317	0.56942	0.55511		1.64025	0.67795	0.64331	0.64232	0.63362	0.60868	0.5826	0.57029		1.64025	0.6252	0.58266	0.55872	0.52898	0.5065	0.49187	0.47896		1.64025	0.60425	0.58307	0.60276
	1.64077	0.62073	0.61901	0.64459	0.66072	0.64116	0.57516	0.49422		1.64077	0.68078	0.64589	0.62669	0.59233	0.56093	0.54258	0.54464		1.64077	0.68777	0.6854	0.66509	0.64002	0.60146	0.56962	0.55488		1.64077	0.67805	0.64333	0.64181	0.63223	0.60653	0.58133	0.56964		1.64077	0.62401	0.5814	0.55637	0.52783	0.50553	0.49079	0.47817		1.64077	0.60505	0.58404	0.60395
	1.64129	0.62276	0.62074	0.64581	0.66047	0.63924	0.57275	0.49142		1.64129	0.68094	0.64434	0.6249	0.58976	0.55961	0.54153	0.54563		1.64129	0.68861	0.68513	0.66389	0.63867	0.60006	0.5692	0.554		1.64129	0.67801	0.64346	0.64153	0.63098	0.60475	0.58025	0.56884		1.64129	0.62262	0.58009	0.55394	0.52659	0.50385	0.49012	0.47719		1.64129	0.60671	0.58477	0.60498
	1.64181	0.62542	0.62277	0.64693	0.66013	0.63741	0.57034	0.48713		1.64181	0.68073	0.64307	0.62279	0.58816	0.55782	0.54145	0.5458		1.64181	0.68977	0.68453	0.66315	0.63738	0.5985	0.56782	0.55305		1.64181	0.67856	0.64386	0.64179	0.62999	0.60351	0.57937	0.56765		1.64181	0.62094	0.57874	0.55176	0.52522	0.50163	0.48964	0.47646		1.64181	0.60903	0.58572	0.60568
	1.64233	0.62751	0.62466	0.64826	0.65967	0.6357	0.56704	0.48282		1.64233	0.6803	0.64203	0.62078	0.58721	0.55605	0.54227	0.54555		1.64233	0.69104	0.68429	0.6629	0.6361	0.59665	0.56615	0.55252		1.64233	0.67984	0.64418	0.64216	0.62916	0.6025	0.57866	0.56595		1.64233	0.61931	0.57721	0.54992	0.524	0.49983	0.48905	0.47599		1.64233	0.61115	0.5871	0.60632
	1.64285	0.62908	0.62612	0.64953	0.65934	0.63404	0.56279	0.47942		1.64285	0.67966	0.64129	0.61936	0.5861	0.55479	0.54314	0.54571		1.64285	0.69225	0.68473	0.66263	0.63467	0.59508	0.56511	0.55219		1.64285	0.68144	0.64436	0.64206	0.62875	0.60179	0.57806	0.56405		1.64285	0.61765	0.57531	0.54851	0.5229	0.49883	0.48834	0.47527		1.64285	0.61251	0.58872	0.60722
	1.64337	0.63092	0.62723	0.65046	0.6591	0.63202	0.55782	0.47573		1.64337	0.67871	0.64074	0.61839	0.58464	0.55411	0.54339	0.54635		1.64337	0.69342	0.68555	0.662	0.63282	0.59396	0.56471	0.55182		1.64337	0.68265	0.64468	0.64135	0.62865	0.60156	0.57758	0.56237		1.64337	0.61562	0.57316	0.54727	0.52157	0.49803	0.48763	0.47411		1.64337	0.61315	0.59033	0.60833
	1.64389	0.63325	0.62842	0.65118	0.6589	0.6293	0.55284	0.47087		1.64389	0.6776	0.64011	0.61722	0.58304	0.55375	0.54301	0.54701		1.64389	0.69443	0.68616	0.66116	0.63061	0.593	0.56416	0.55184		1.64389	0.68312	0.64518	0.64039	0.62814	0.60135	0.57698	0.56135		1.64389	0.61324	0.57106	0.54583	0.51983	0.49702	0.4867	0.47308		1.64389	0.61366	0.59185	0.60963
	1.64441	0.63561	0.63004	0.65193	0.65869	0.62617	0.54915	0.46561		1.64441	0.67637	0.63929	0.61551	0.58118	0.55361	0.54242	0.54761		1.64441	0.69505	0.68617	0.66027	0.62848	0.59204	0.56312	0.55245		1.64441	0.68328	0.64574	0.63973	0.62689	0.60054	0.57611	0.56151		1.64441	0.61086	0.56896	0.54426	0.5177	0.49604	0.48545	0.4727		1.64441	0.6146	0.59332	0.6111
	1.64493	0.63765	0.6322	0.65278	0.6582	0.62352	0.5469	0.46094		1.64493	0.67496	0.63826	0.6137	0.5791	0.55357	0.54212	0.5484		1.64493	0.69534	0.68574	0.65924	0.62686	0.59097	0.56215	0.55303		1.64493	0.68369	0.6463	0.63942	0.62531	0.59905	0.57504	0.56246		1.64493	0.60885	0.56694	0.54281	0.51559	0.4952	0.48433	0.47272		1.64493	0.61597	0.59467	0.61268
	1.64546	0.6394	0.63477	0.6538	0.65718	0.62185	0.5447	0.45749		1.64546	0.67379	0.63689	0.6122	0.57745	0.5534	0.54252	0.54915		1.64546	0.69581	0.68517	0.65796	0.62568	0.58968	0.56175	0.55336		1.64546	0.68433	0.64654	0.63905	0.62388	0.5972	0.57365	0.56265		1.64546	0.60738	0.5652	0.54144	0.51412	0.49414	0.48375	0.4725		1.64546	0.61732	0.59577	0.61422
	1.64598	0.64115	0.6372	0.65487	0.65583	0.62049	0.54143	0.45541		1.64598	0.67332	0.63534	0.61078	0.57656	0.553	0.54318	0.54956		1.64598	0.69674	0.68461	0.65673	0.62462	0.58824	0.56162	0.55389		1.64598	0.68469	0.64612	0.63858	0.6227	0.5951	0.57199	0.56131		1.64598	0.60595	0.56347	0.53974	0.51344	0.49282	0.48345	0.47165		1.64598	0.61832	0.59676	0.6155
	1.6465	0.64302	0.63898	0.65589	0.65485	0.6184	0.53727	0.45372		1.6465	0.67307	0.63402	0.60922	0.57588	0.55227	0.5434	0.55017		1.6465	0.69776	0.68421	0.65595	0.62366	0.58708	0.56104	0.5546		1.6465	0.68469	0.64543	0.63816	0.62152	0.59275	0.57076	0.55983		1.6465	0.60397	0.56137	0.53761	0.51294	0.49154	0.48288	0.4703		1.6465	0.61926	0.59785	0.61645
	1.64702	0.6449	0.64017	0.65691	0.65453	0.6154	0.53285	0.45113		1.64702	0.6724	0.63287	0.60766	0.57483	0.55107	0.5435	0.55145		1.64702	0.69834	0.68404	0.6555	0.62275	0.58636	0.55981	0.55487		1.64702	0.68475	0.64511	0.63763	0.62032	0.59064	0.57012	0.55958		1.64702	0.60159	0.55914	0.53555	0.51197	0.49046	0.4819	0.46896		1.64702	0.62054	0.59913	0.61736
	1.64755	0.64673	0.64113	0.65792	0.65442	0.61189	0.52825	0.44773		1.64755	0.67145	0.63163	0.60611	0.57333	0.54955	0.54389	0.55281		1.64755	0.69854	0.68402	0.65485	0.62142	0.58558	0.55885	0.55472		1.64755	0.68516	0.64513	0.63694	0.61927	0.5893	0.56902	0.55975		1.64755	0.5995	0.55711	0.53404	0.51035	0.48958	0.48098	0.46781		1.64755	0.62215	0.60059	0.61851
	1.64807	0.64873	0.64216	0.65878	0.654	0.6082	0.52343	0.44428		1.64807	0.67041	0.63035	0.60441	0.57169	0.54818	0.54417	0.55343		1.64807	0.69891	0.68415	0.65373	0.61952	0.58426	0.55894	0.55487		1.64807	0.68589	0.64514	0.63638	0.61816	0.5884	0.56719	0.55898		1.64807	0.598	0.55515	0.53293	0.50837	0.4889	0.48034	0.46689		1.64807	0.62387	0.60213	0.61967
	1.64859	0.6512	0.64347	0.65943	0.65308	0.60469	0.51888	0.4406		1.64859	0.66911	0.62905	0.60247	0.57023	0.54725	0.54409	0.55336		1.64859	0.6996	0.68443	0.65227	0.6176	0.58256	0.55942	0.55546		1.64859	0.68662	0.64512	0.63598	0.61659	0.58739	0.56583	0.55752		1.64859	0.59674	0.5531	0.5319	0.50658	0.4884	0.47955	0.4665		1.64859	0.62535	0.60361	0.62066
	1.64912	0.65387	0.64484	0.66001	0.65163	0.60148	0.51506	0.4363		1.64912	0.6676	0.62764	0.60045	0.56899	0.54666	0.54406	0.55336		1.64912	0.70009	0.6845	0.65066	0.616	0.58097	0.55948	0.55592		1.64912	0.68712	0.64524	0.63546	0.61479	0.58631	0.56557	0.55644		1.64912	0.59532	0.55103	0.53077	0.50531	0.48811	0.47843	0.46673		1.64912	0.62616	0.60498	0.62167
	1.64964	0.65606	0.6459	0.66064	0.64986	0.59825	0.51197	0.43196		1.64964	0.66618	0.62618	0.59868	0.56792	0.54641	0.54422	0.55379		1.64964	0.69992	0.68381	0.64908	0.61448	0.57965	0.55914	0.55585		1.64964	0.68755	0.64528	0.63461	0.61341	0.58535	0.56554	0.5559		1.64964	0.59348	0.54909	0.52936	0.50419	0.48786	0.47735	0.46754		1.64964	0.6265	0.60627	0.62273
	1.65017	0.6576	0.64688	0.66126	0.64828	0.59479	0.50931	0.42837		1.65017	0.66503	0.62461	0.59728	0.56688	0.54661	0.54438	0.55433		1.65017	0.69939	0.68247	0.64761	0.61282	0.57872	0.55853	0.55543		1.65017	0.68806	0.64479	0.63354	0.61256	0.58443	0.5649	0.55532		1.65017	0.59103	0.54747	0.52734	0.50269	0.48713	0.47664	0.46856		1.65017	0.62732	0.60745	0.6235
	1.65069	0.65904	0.64828	0.66185	0.64711	0.59131	0.50644	0.42551		1.65069	0.6641	0.62262	0.59593	0.56583	0.54686	0.54468	0.55486		1.65069	0.69895	0.68116	0.64619	0.61129	0.57828	0.55785	0.55529		1.65069	0.68843	0.64376	0.63263	0.61155	0.5835	0.564	0.5546		1.65069	0.58831	0.5462	0.52472	0.50077	0.48557	0.47638	0.46873		1.65069	0.62909	0.60838	0.62399
	1.65122	0.66065	0.65011	0.66224	0.64592	0.58801	0.50264	0.42308		1.65122	0.66329	0.62036	0.59447	0.56478	0.54641	0.54509	0.55586		1.65122	0.69866	0.68028	0.6448	0.6102	0.57779	0.55778	0.5558		1.65122	0.68856	0.64277	0.63202	0.61	0.58246	0.56336	0.5539		1.65122	0.58605	0.54505	0.52205	0.49896	0.48383	0.47635	0.46756		1.65122	0.63124	0.6093	0.62458
	1.65175	0.66238	0.65204	0.66199	0.64433	0.58499	0.49809	0.42111		1.65175	0.66225	0.61841	0.59288	0.56369	0.54527	0.54521	0.55754		1.65175	0.69857	0.67972	0.64348	0.60905	0.5766	0.55842	0.55658		1.65175	0.68857	0.6425	0.63144	0.60867	0.58131	0.56265	0.55323		1.65175	0.58406	0.54377	0.51981	0.49775	0.48273	0.47623	0.4658		1.65175	0.63316	0.61065	0.62532
	1.65227	0.66431	0.6536	0.66126	0.64242	0.58221	0.49362	0.41951		1.65227	0.66066	0.61699	0.5911	0.56257	0.54414	0.54495	0.55918		1.65227	0.69883	0.67915	0.6422	0.6071	0.5751	0.55844	0.55706		1.65227	0.68852	0.64279	0.63063	0.60797	0.58049	0.56134	0.55281		1.65227	0.58166	0.5422	0.51799	0.49709	0.48219	0.47578	0.46412		1.65227	0.6351	0.61229	0.62587
	1.6528	0.66614	0.65442	0.66085	0.64045	0.5793	0.48942	0.41765		1.6528	0.6588	0.61572	0.58926	0.5616	0.54366	0.545	0.55975		1.6528	0.69917	0.67852	0.64083	0.6047	0.57414	0.55735	0.55707		1.6528	0.68818	0.64276	0.62963	0.60719	0.58009	0.55979	0.55294		1.6528	0.57925	0.54012	0.51628	0.49647	0.48178	0.47476	0.46269		1.6528	0.63721	0.61368	0.6262
	1.65333	0.66744	0.65478	0.661	0.63857	0.57599	0.4851	0.41505		1.65333	0.65725	0.61432	0.58776	0.56105	0.54369	0.54596	0.55905		1.65333	0.69905	0.67797	0.63919	0.6029	0.57357	0.55656	0.55695		1.65333	0.6875	0.64209	0.62865	0.60588	0.57938	0.55851	0.55306		1.65333	0.57748	0.53758	0.51466	0.49541	0.48113	0.4735	0.46209		1.65333	0.63898	0.61479	0.62662
	1.65385	0.66853	0.65522	0.6612	0.63678	0.57254	0.48089	0.41193		1.65385	0.65598	0.61275	0.58666	0.56064	0.54379	0.54733	0.5581		1.65385	0.6982	0.67736	0.63725	0.60193	0.5728	0.55673	0.557		1.65385	0.68693	0.64135	0.62772	0.60434	0.57787	0.55768	0.55219		1.65385	0.57586	0.53498	0.51339	0.49396	0.47995	0.47286	0.46284		1.65385	0.64018	0.61602	0.62728
	1.65438	0.6697	0.65587	0.66112	0.6349	0.56904	0.47714	0.4087		1.65438	0.65444	0.61098	0.5854	0.55966	0.54403	0.54816	0.55838		1.65438	0.69692	0.67645	0.63553	0.60121	0.57198	0.55699	0.55691		1.65438	0.6868	0.64087	0.62676	0.60278	0.57616	0.5575	0.55032		1.65438	0.57353	0.53272	0.51241	0.49265	0.47845	0.47305	0.46417		1.65438	0.64118	0.61737	0.62805
	1.65491	0.67082	0.65676	0.66091	0.63278	0.56522	0.47366	0.40532		1.65491	0.6525	0.60909	0.58355	0.55799	0.54462	0.5483	0.56004		1.65491	0.6958	0.67532	0.6345	0.60019	0.57132	0.55707	0.55664		1.65491	0.68698	0.64049	0.6257	0.60143	0.57494	0.55778	0.5486		1.65491	0.57083	0.53103	0.51143	0.49182	0.47743	0.47325	0.46453		1.65491	0.64234	0.61849	0.62877
	1.65544	0.67209	0.65795	0.66082	0.6304	0.56134	0.47036	0.40189		1.65544	0.65024	0.60717	0.58132	0.55624	0.54491	0.54829	0.56193		1.65544	0.69508	0.67425	0.63371	0.59854	0.57048	0.55742	0.55685		1.65544	0.68723	0.64017	0.62449	0.60056	0.57404	0.55778	0.54786		1.65544	0.56873	0.52982	0.51028	0.4911	0.47738	0.47275	0.46325		1.65544	0.64369	0.61939	0.62928
	1.65597	0.67379	0.65907	0.66083	0.62793	0.55798	0.46732	0.39897		1.65597	0.64777	0.60529	0.57914	0.55479	0.54433	0.54849	0.56339		1.65597	0.69443	0.67322	0.6324	0.59637	0.56914	0.55766	0.55776		1.65597	0.68742	0.63985	0.62318	0.59977	0.5731	0.557	0.54785		1.65597	0.56725	0.52867	0.50884	0.49003	0.47777	0.47171	0.46102		1.65597	0.64517	0.62045	0.62969
	1.6565	0.67561	0.6597	0.66063	0.62539	0.55484	0.46421	0.39682		1.6565	0.64567	0.60354	0.57722	0.5536	0.54349	0.54878	0.56458		1.6565	0.69356	0.67204	0.63064	0.59426	0.56746	0.55711	0.55899		1.6565	0.68725	0.6394	0.62208	0.59855	0.57217	0.55557	0.54796		1.6565	0.56583	0.5272	0.50733	0.48867	0.4775	0.47073	0.4592		1.6565	0.64667	0.62185	0.63009
	1.65702	0.6771	0.66003	0.66008	0.62268	0.55121	0.46059	0.39507		1.65702	0.64449	0.60189	0.57554	0.55271	0.54327	0.54892	0.56528		1.65702	0.6926	0.6707	0.62902	0.59259	0.56602	0.55599	0.56038		1.65702	0.68668	0.63883	0.62149	0.597	0.5712	0.55406	0.54798		1.65702	0.5645	0.52537	0.50624	0.48733	0.47631	0.47005	0.45868		1.65702	0.64814	0.62335	0.6303
	1.65755	0.67814	0.66037	0.65929	0.61974	0.54698	0.45673	0.39284		1.65755	0.64376	0.60036	0.57425	0.55208	0.54358	0.54911	0.56563		1.65755	0.69181	0.66926	0.62779	0.59143	0.56526	0.55524	0.5617		1.65755	0.68615	0.63829	0.62112	0.59537	0.56999	0.55295	0.54801		1.65755	0.56319	0.52335	0.50536	0.48607	0.47507	0.46942	0.45916		1.65755	0.64978	0.62465	0.63022
	1.65808	0.67904	0.6608	0.65833	0.61685	0.5426	0.45319	0.38952		1.65808	0.64259	0.59894	0.57333	0.55152	0.54372	0.54987	0.56681		1.65808	0.6913	0.6678	0.62673	0.59091	0.56499	0.55545	0.56237		1.65808	0.68576	0.63758	0.62033	0.59367	0.56847	0.55228	0.54807		1.65808	0.56134	0.52143	0.50408	0.48479	0.47431	0.46869	0.45967		1.65808	0.65166	0.6257	0.63017
	1.65861	0.68018	0.66131	0.65719	0.61451	0.53848	0.44997	0.38548		1.65861	0.6408	0.59746	0.57236	0.5509	0.54342	0.55114	0.56925		1.65861	0.69095	0.66647	0.6256	0.59071	0.56475	0.55637	0.56231		1.65861	0.68519	0.63651	0.61907	0.59213	0.56705	0.55181	0.54787		1.65861	0.55906	0.51984	0.50248	0.48356	0.4735	0.46809	0.45965		1.65861	0.6534	0.62654	0.63046
	1.65915	0.6815	0.66178	0.65587	0.61272	0.53463	0.4466	0.38178		1.65915	0.63898	0.596	0.57109	0.55004	0.54316	0.55249	0.57182		1.65915	0.69029	0.66538	0.62437	0.59024	0.56454	0.55753	0.56205		1.65915	0.68456	0.63537	0.61799	0.59102	0.56621	0.55137	0.54729		1.65915	0.55687	0.51852	0.50091	0.48249	0.4723	0.46763	0.45933		1.65915	0.65472	0.62727	0.63095
	1.65968	0.68247	0.66197	0.65447	0.61076	0.53082	0.44282	0.37892		1.65968	0.63749	0.59467	0.57	0.54894	0.54346	0.55391	0.57322		1.65968	0.68907	0.66448	0.62304	0.58917	0.56439	0.55853	0.56201		1.65968	0.68425	0.63457	0.61713	0.59031	0.5658	0.55091	0.54663		1.65968	0.55469	0.51703	0.49926	0.48154	0.47157	0.4672	0.45906		1.65968	0.65581	0.62822	0.63112
	1.66021	0.68264	0.66204	0.65313	0.608	0.5269	0.43889	0.37628		1.66021	0.63604	0.59329	0.56932	0.54804	0.54414	0.55531	0.57342		1.66021	0.68767	0.66357	0.62165	0.58736	0.56408	0.55892	0.56275		1.66021	0.68418	0.63416	0.61592	0.58975	0.56521	0.55019	0.54601		1.66021	0.55244	0.51521	0.4974	0.48046	0.47186	0.46706	0.4588		1.66021	0.65688	0.62942	0.63073
	1.66074	0.68231	0.66236	0.65183	0.60445	0.52298	0.4352	0.3735		1.66074	0.63431	0.59167	0.56849	0.54765	0.54452	0.55628	0.57342		1.66074	0.68657	0.66236	0.62017	0.58517	0.56349	0.55881	0.56441		1.66074	0.68397	0.63382	0.61436	0.58896	0.5642	0.54924	0.54518		1.66074	0.5505	0.51331	0.4956	0.47918	0.4722	0.46713	0.45856		1.66074	0.65783	0.63058	0.63009
	1.66127	0.6823	0.66271	0.65034	0.60081	0.51907	0.43161	0.37109		1.66127	0.63228	0.58979	0.56703	0.54758	0.54439	0.55692	0.57398		1.66127	0.68582	0.66088	0.61851	0.58343	0.56286	0.5588	0.56574		1.66127	0.68339	0.63328	0.61306	0.5877	0.56311	0.5484	0.54413		1.66127	0.54875	0.51158	0.49417	0.47784	0.47159	0.46665	0.45818		1.66127	0.65878	0.63156	0.62963
	1.6618	0.68304	0.66262	0.64849	0.5976	0.51529	0.42809	0.36929		1.6618	0.63029	0.58782	0.56512	0.54757	0.54413	0.55775	0.57495		1.6618	0.68505	0.65939	0.61662	0.58228	0.56233	0.55909	0.56552		1.6618	0.68247	0.63247	0.61226	0.58613	0.5622	0.54774	0.54308		1.6618	0.54683	0.50991	0.49308	0.47638	0.47045	0.4656	0.45735		1.6618	0.66009	0.63237	0.62933
	1.66234	0.6842	0.66207	0.64642	0.59442	0.51184	0.42499	0.36759		1.66234	0.6287	0.58606	0.56319	0.54748	0.5441	0.55884	0.57595		1.66234	0.68387	0.658	0.6147	0.58125	0.56169	0.55957	0.56443		1.66234	0.68134	0.63157	0.61144	0.5847	0.56121	0.54724	0.54219		1.66234	0.54514	0.50819	0.49203	0.47508	0.46952	0.46495	0.45647		1.66234	0.66171	0.63291	0.62874
	1.66287	0.68528	0.66133	0.64438	0.59069	0.50843	0.4222	0.36566		1.66287	0.62743	0.58468	0.56148	0.54709	0.54422	0.55981	0.57687		1.66287	0.68241	0.65668	0.61314	0.58007	0.56094	0.56035	0.56412		1.66287	0.68023	0.63066	0.60994	0.58366	0.55989	0.54697	0.5417		1.66287	0.54399	0.50672	0.4907	0.4744	0.46872	0.46526	0.45637		1.66287	0.66315	0.63309	0.62767
	1.6634	0.68597	0.66053	0.64263	0.58671	0.50444	0.41934	0.36345		1.6634	0.6259	0.58327	0.56014	0.54629	0.54454	0.56057	0.57787		1.6634	0.68121	0.65544	0.6121	0.579	0.5603	0.56136	0.56519		1.6634	0.67923	0.62962	0.60791	0.58275	0.55848	0.54668	0.54151		1.6634	0.54271	0.5056	0.48918	0.4741	0.46792	0.46575	0.45708		1.6634	0.66425	0.63321	0.62661
	1.66394	0.68608	0.65966	0.6411	0.5831	0.49999	0.41639	0.36088		1.66394	0.624	0.58132	0.55924	0.54533	0.54531	0.56149	0.57924		1.66394	0.68027	0.65437	0.61136	0.57832	0.55994	0.56207	0.56693		1.66394	0.67825	0.6283	0.60611	0.58155	0.55718	0.54601	0.54127		1.66394	0.54075	0.50443	0.4877	0.47356	0.46723	0.46562	0.4578		1.66394	0.66514	0.6336	0.62603
	1.66447	0.68565	0.65868	0.63933	0.57983	0.49582	0.41329	0.35813		1.66447	0.62225	0.57896	0.55859	0.54454	0.54648	0.56274	0.58113		1.66447	0.67894	0.6533	0.61051	0.57786	0.56012	0.56204	0.56841		1.66447	0.67724	0.62684	0.6048	0.58011	0.55596	0.54514	0.54099		1.66447	0.53832	0.503	0.48625	0.4728	0.46652	0.46519	0.45765		1.66447	0.66579	0.63403	0.62571
	1.66501	0.68506	0.65769	0.63709	0.5765	0.49214	0.40998	0.35567		1.66501	0.62072	0.57679	0.55782	0.54399	0.54767	0.56384	0.58331		1.66501	0.67705	0.652	0.60918	0.57739	0.56099	0.56155	0.5693		1.66501	0.67634	0.62557	0.60366	0.57883	0.55484	0.54443	0.54059		1.66501	0.5356	0.50122	0.48474	0.47207	0.46561	0.46481	0.45637		1.66501	0.66623	0.6342	0.6251
	1.66554	0.68454	0.65685	0.63468	0.57296	0.48843	0.40678	0.35359		1.66554	0.61904	0.57523	0.55688	0.54366	0.54844	0.56434	0.58525		1.66554	0.67511	0.65052	0.60725	0.57678	0.56189	0.56121	0.56952		1.66554	0.67558	0.62464	0.60256	0.57768	0.55377	0.54377	0.53965		1.66554	0.53281	0.49914	0.4832	0.47121	0.46492	0.46404	0.45495		1.66554	0.66673	0.63435	0.62414
	1.66608	0.68417	0.65617	0.63236	0.56914	0.48411	0.40396	0.35156		1.66608	0.6172	0.57405	0.55601	0.54364	0.54851	0.56448	0.58662		1.66608	0.67354	0.64898	0.60508	0.57591	0.56209	0.56173	0.56919		1.66608	0.67485	0.62372	0.60166	0.57639	0.55276	0.54291	0.53835		1.66608	0.53061	0.49729	0.48182	0.46998	0.46492	0.46288	0.45496		1.66608	0.6674	0.63477	0.62311
	1.66661	0.68397	0.65546	0.62992	0.56496	0.47948	0.40102	0.34939		1.66661	0.6155	0.57278	0.55516	0.54377	0.54835	0.5648	0.58753		1.66661	0.6725	0.6474	0.60327	0.57474	0.56179	0.56313	0.56885		1.66661	0.67413	0.62243	0.60088	0.57498	0.55202	0.54201	0.53754		1.66661	0.52936	0.49592	0.48072	0.46864	0.46516	0.46202	0.45636		1.66661	0.66823	0.63522	0.62197
	1.66715	0.68391	0.65463	0.62724	0.56074	0.47527	0.39767	0.3473		1.66715	0.61396	0.5713	0.55417	0.54383	0.54871	0.56575	0.58846		1.66715	0.67187	0.64584	0.6021	0.57346	0.56167	0.56437	0.5689		1.66715	0.67341	0.62089	0.59996	0.5736	0.55165	0.5415	0.53751		1.66715	0.52841	0.49463	0.47968	0.46766	0.46483	0.4618	0.45713		1.66715	0.66903	0.63524	0.62057
	1.66768	0.6838	0.65372	0.62449	0.55674	0.47152	0.39467	0.34573		1.66768	0.61238	0.57011	0.55308	0.544	0.54964	0.56757	0.58986		1.66768	0.67108	0.64446	0.60132	0.57242	0.56177	0.56458	0.56933		1.66768	0.6724	0.61952	0.59873	0.57243	0.55146	0.54151	0.53755		1.66768	0.52698	0.49311	0.47844	0.4673	0.46381	0.46216	0.45626		1.66768	0.66941	0.63472	0.61919
	1.66822	0.68343	0.65272	0.62188	0.55282	0.46781	0.39232	0.34443		1.66822	0.6108	0.56946	0.55183	0.54422	0.55058	0.56972	0.59163		1.66822	0.66972	0.64322	0.60051	0.57178	0.56168	0.56415	0.57009		1.66822	0.67102	0.61862	0.59721	0.5717	0.55118	0.54141	0.53698		1.66822	0.52534	0.49154	0.47712	0.4673	0.46243	0.46296	0.45557		1.66822	0.66947	0.63404	0.61801
	1.66876	0.6827	0.65146	0.61949	0.54888	0.46412	0.38982	0.34249		1.66876	0.60938	0.56876	0.55061	0.54418	0.55125	0.57116	0.593		1.66876	0.66805	0.64192	0.59963	0.57123	0.56126	0.56388	0.57118		1.66876	0.66977	0.61804	0.59564	0.57111	0.55047	0.54063	0.53579		1.66876	0.52397	0.49009	0.47585	0.46699	0.46093	0.46374	0.45654		1.66876	0.66967	0.63361	0.61671
	1.6693	0.68153	0.64979	0.61711	0.54514	0.46074	0.38684	0.33974		1.6693	0.60829	0.5675	0.54987	0.54393	0.55174	0.57181	0.59338		1.6693	0.66642	0.64055	0.59861	0.57046	0.56052	0.56402	0.57258		1.6693	0.66881	0.61731	0.59424	0.57006	0.54924	0.53968	0.53459		1.6693	0.52248	0.48859	0.47457	0.4661	0.45966	0.46384	0.45801		1.6693	0.67015	0.63369	0.61515
	1.66983	0.68	0.64792	0.61426	0.54155	0.45769	0.38415	0.33709		1.66983	0.60753	0.56606	0.54948	0.54363	0.55223	0.57261	0.5933		1.66983	0.66485	0.63914	0.59723	0.56956	0.55955	0.56448	0.57426		1.66983	0.66776	0.61622	0.59288	0.56851	0.54801	0.53932	0.53414		1.66983	0.52059	0.48693	0.47343	0.46498	0.45905	0.46311	0.45861		1.66983	0.67063	0.63414	0.61354
	1.67037	0.67853	0.64622	0.61095	0.53777	0.45451	0.38223	0.3349		1.67037	0.60657	0.565	0.54908	0.54318	0.55285	0.57399	0.59362		1.67037	0.66339	0.63772	0.59559	0.56882	0.55903	0.56524	0.5759		1.67037	0.66651	0.61505	0.59154	0.56705	0.54721	0.53942	0.53447		1.67037	0.51882	0.48552	0.47261	0.46396	0.45936	0.46207	0.4584		1.67037	0.67095	0.63434	0.612
	1.67091	0.6774	0.64464	0.6076	0.53396	0.45071	0.38026	0.3326		1.67091	0.60482	0.56418	0.54869	0.54269	0.55358	0.57535	0.59458		1.67091	0.6621	0.63635	0.59401	0.56829	0.55941	0.56593	0.57707		1.67091	0.66537	0.61388	0.59046	0.56604	0.54654	0.53965	0.53493		1.67091	0.51725	0.48467	0.47188	0.4629	0.46018	0.46141	0.45803		1.67091	0.67113	0.63379	0.61038
	1.67145	0.67642	0.64271	0.60436	0.53045	0.44635	0.37713	0.32983		1.67145	0.60254	0.56304	0.54824	0.54239	0.5543	0.57627	0.59587		1.67145	0.66081	0.63505	0.59262	0.56799	0.56036	0.56616	0.57802		1.67145	0.66437	0.61246	0.5894	0.56525	0.54568	0.53958	0.53517		1.67145	0.51533	0.48402	0.47096	0.4616	0.46032	0.46133	0.45821		1.67145	0.67117	0.6327	0.60835
	1.67199	0.67522	0.64031	0.60119	0.52709	0.44208	0.37298	0.32712		1.67199	0.60055	0.56138	0.54772	0.54234	0.5551	0.57709	0.597		1.67199	0.65943	0.63373	0.59145	0.56796	0.56121	0.56615	0.57924		1.67199	0.66346	0.6108	0.58785	0.5641	0.54476	0.53881	0.53505		1.67199	0.51318	0.48298	0.46989	0.4604	0.45945	0.46163	0.45926		1.67199	0.67119	0.63169	0.60568
	1.67253	0.67374	0.63801	0.59802	0.52341	0.43844	0.36905	0.32547		1.67253	0.59916	0.55961	0.5474	0.54266	0.55603	0.57823	0.59826		1.67253	0.65816	0.63227	0.59046	0.56798	0.56139	0.56648	0.58046		1.67253	0.66273	0.60921	0.5859	0.56243	0.54394	0.53758	0.53461		1.67253	0.51138	0.48138	0.4688	0.45981	0.45869	0.46204	0.46065		1.67253	0.67122	0.63106	0.60285
	1.67307	0.67203	0.63617	0.59475	0.51925	0.43528	0.36627	0.32528		1.67307	0.59825	0.55825	0.54726	0.5434	0.55684	0.57975	0.60038		1.67307	0.65703	0.63066	0.58956	0.56735	0.56096	0.56747	0.58114		1.67307	0.66185	0.6077	0.58414	0.56076	0.54333	0.53649	0.53436		1.67307	0.50992	0.47953	0.46778	0.45978	0.45873	0.46218	0.46159		1.67307	0.67103	0.63059	0.60047
	1.67361	0.66998	0.63442	0.59135	0.51492	0.43223	0.36426	0.32559		1.67361	0.59766	0.55752	0.54681	0.54418	0.55743	0.58151	0.60308		1.67361	0.6557	0.62907	0.5886	0.56596	0.56062	0.56875	0.58128		1.67361	0.66047	0.60626	0.58296	0.55962	0.54284	0.53583	0.53441		1.67361	0.50853	0.47783	0.46682	0.45969	0.45906	0.46168	0.46196		1.67361	0.67044	0.62982	0.59844
	1.67415	0.66776	0.63212	0.58781	0.51072	0.42911	0.36212	0.32484		1.67415	0.59708	0.55716	0.54592	0.54475	0.55796	0.58311	0.60537		1.67415	0.65411	0.62776	0.58734	0.56474	0.56084	0.56976	0.58143		1.67415	0.6589	0.6049	0.58208	0.55897	0.54211	0.53568	0.53404		1.67415	0.5073	0.47627	0.46577	0.45915	0.45908	0.46083	0.46215		1.67415	0.66965	0.62842	0.59632
	1.67469	0.66562	0.62903	0.58402	0.50649	0.42571	0.35956	0.32252		1.67469	0.59616	0.55676	0.54493	0.54528	0.55867	0.58419	0.60672		1.67469	0.65254	0.62659	0.58584	0.56444	0.56158	0.57051	0.58217		1.67469	0.6576	0.60343	0.58098	0.55844	0.54112	0.53574	0.53309		1.67469	0.50626	0.47467	0.46436	0.45833	0.45875	0.46039	0.46252		1.67469	0.6689	0.62669	0.59409
	1.67523	0.66348	0.62546	0.58	0.50205	0.42186	0.35697	0.31947		1.67523	0.59502	0.55617	0.54406	0.54576	0.55948	0.58518	0.60729		1.67523	0.65098	0.62525	0.58459	0.56477	0.56233	0.57115	0.58359		1.67523	0.65636	0.60178	0.57954	0.55767	0.54051	0.53538	0.53242		1.67523	0.50511	0.47317	0.46273	0.4576	0.45825	0.46067	0.46313		1.67523	0.66805	0.62531	0.59174
	1.67577	0.66132	0.62206	0.57611	0.49778	0.41794	0.35457	0.3167		1.67577	0.59403	0.55539	0.54332	0.54585	0.5602	0.58672	0.60795		1.67577	0.64939	0.62383	0.58401	0.56487	0.56251	0.57166	0.58518		1.67577	0.65496	0.60028	0.57808	0.55657	0.54051	0.53454	0.53223		1.67577	0.50371	0.47196	0.46153	0.45713	0.45777	0.4611	0.4639		1.67577	0.66697	0.6244	0.58914
	1.67631	0.65924	0.61924	0.57259	0.494	0.41455	0.35231	0.31441		1.67631	0.59311	0.55434	0.54279	0.54566	0.56103	0.58844	0.60951		1.67631	0.64806	0.6226	0.58407	0.56448	0.56237	0.57236	0.58622		1.67631	0.65378	0.59931	0.57681	0.55524	0.54039	0.53394	0.53178		1.67631	0.50202	0.47084	0.46098	0.45681	0.4574	0.46108	0.46432		1.67631	0.66594	0.6233	0.58645
	1.67685	0.65702	0.61691	0.56931	0.49032	0.41164	0.35009	0.31235		1.67685	0.59202	0.55307	0.54267	0.54555	0.56233	0.58965	0.61173		1.67685	0.64697	0.62145	0.58412	0.56402	0.56253	0.57367	0.58644		1.67685	0.65307	0.59866	0.57572	0.55382	0.53942	0.53403	0.53093		1.67685	0.49986	0.46952	0.46052	0.45642	0.45681	0.46068	0.46374		1.67685	0.66516	0.62151	0.58398
	1.6774	0.65433	0.61468	0.56594	0.48619	0.40853	0.34763	0.31056		1.6774	0.59087	0.55192	0.54289	0.54563	0.56416	0.59067	0.61377		1.6774	0.64557	0.62014	0.58345	0.56366	0.56319	0.57535	0.58654		1.6774	0.65229	0.59771	0.57467	0.55243	0.53787	0.5345	0.53019		1.6774	0.49764	0.46809	0.45974	0.45594	0.45576	0.46032	0.4627		1.6774	0.6644	0.6194	0.58161
	1.67794	0.65138	0.61206	0.56224	0.48177	0.40464	0.34467	0.30935		1.67794	0.58979	0.55115	0.54305	0.54603	0.56629	0.59221	0.61519		1.67794	0.64371	0.6188	0.58196	0.56323	0.56424	0.57665	0.58735		1.67794	0.65084	0.59618	0.57362	0.55117	0.53665	0.5347	0.52966		1.67794	0.49617	0.46691	0.45888	0.45532	0.45469	0.46031	0.46265		1.67794	0.66337	0.61769	0.57902
	1.67848	0.64838	0.60876	0.55813	0.47765	0.40041	0.34158	0.30864		1.67848	0.58862	0.55059	0.54282	0.54679	0.56823	0.59402	0.61612		1.67848	0.64186	0.61777	0.58032	0.56287	0.56534	0.57734	0.58877		1.67848	0.64897	0.59436	0.57274	0.55012	0.5362	0.53443	0.52897		1.67848	0.49529	0.46597	0.45807	0.45436	0.45431	0.46075	0.46396		1.67848	0.66203	0.6165	0.57596
	1.67903	0.64518	0.60494	0.55382	0.4739	0.39684	0.33888	0.3079		1.67903	0.58753	0.55005	0.54233	0.54759	0.56962	0.59531	0.61676		1.67903	0.64043	0.617	0.57925	0.56282	0.56588	0.57777	0.59015		1.67903	0.64729	0.59281	0.57199	0.54936	0.53623	0.53404	0.52807		1.67903	0.49417	0.46488	0.45706	0.45296	0.45478	0.46154	0.46527		1.67903	0.66056	0.61528	0.57258
	1.67957	0.64179	0.60103	0.54971	0.47021	0.3942	0.33659	0.30673		1.67957	0.58699	0.54959	0.54192	0.54828	0.57071	0.59612	0.61737		1.67957	0.63941	0.61615	0.57882	0.5629	0.56566	0.57813	0.59122		1.67957	0.64608	0.59185	0.57102	0.54888	0.53611	0.53391	0.52777		1.67957	0.49275	0.46353	0.45594	0.45163	0.45558	0.46228	0.46538		1.67957	0.65926	0.61359	0.56943
	1.68011	0.63857	0.59728	0.54587	0.46656	0.39181	0.3344	0.30529		1.68011	0.58681	0.54919	0.54164	0.54908	0.57177	0.59709	0.61832		1.68011	0.63876	0.61501	0.57866	0.56285	0.56526	0.57856	0.59217		1.68011	0.64524	0.59134	0.5697	0.54853	0.53571	0.53397	0.52842		1.68011	0.49145	0.46218	0.45519	0.45104	0.45592	0.46237	0.46461		1.68011	0.65826	0.61131	0.56696
	1.68066	0.63534	0.59375	0.54208	0.4629	0.389	0.33225	0.30397		1.68066	0.58632	0.54855	0.5415	0.54987	0.57262	0.59833	0.61979		1.68066	0.63834	0.61372	0.57837	0.56257	0.56549	0.57933	0.59318		1.68066	0.64431	0.5907	0.56825	0.54796	0.53521	0.53374	0.52884		1.68066	0.4902	0.46114	0.45485	0.45106	0.45553	0.4615	0.46395		1.68066	0.65711	0.60853	0.56479
	1.6812	0.63169	0.59064	0.53823	0.45899	0.38579	0.33035	0.30292		1.6812	0.58532	0.54764	0.54168	0.55029	0.57325	0.59964	0.62134		1.6812	0.63774	0.6124	0.57785	0.5622	0.56658	0.58051	0.59422		1.6812	0.6429	0.58954	0.56694	0.54697	0.53456	0.53296	0.528		1.6812	0.48882	0.46032	0.45433	0.45099	0.45467	0.46017	0.46392		1.6812	0.65532	0.60567	0.56224
	1.68175	0.62798	0.58792	0.5343	0.45496	0.38245	0.32877	0.30183		1.68175	0.58417	0.54671	0.54207	0.55045	0.57403	0.60126	0.62255		1.68175	0.63662	0.61109	0.57719	0.56211	0.56788	0.58171	0.5951		1.68175	0.64119	0.58794	0.56581	0.54574	0.53373	0.53183	0.52674		1.68175	0.48736	0.45938	0.45332	0.45066	0.45358	0.45951	0.46467		1.68175	0.65314	0.60324	0.55913
	1.68229	0.62452	0.5849	0.53026	0.45112	0.3789	0.32693	0.30029		1.68229	0.58303	0.5459	0.54225	0.55088	0.57517	0.60361	0.62375		1.68229	0.63519	0.60994	0.57644	0.56245	0.56881	0.58266	0.5958		1.68229	0.63956	0.58619	0.56459	0.54467	0.53302	0.5307	0.52616		1.68229	0.48575	0.45822	0.45236	0.45028	0.45258	0.45995	0.46596		1.68229	0.65114	0.60126	0.55584
	1.68284	0.62077	0.58118	0.52602	0.44738	0.37517	0.3243	0.29825		1.68284	0.582	0.54527	0.54227	0.55176	0.57652	0.60645	0.62535		1.68284	0.63386	0.60904	0.57557	0.56278	0.56949	0.58352	0.59653		1.68284	0.63788	0.58454	0.56304	0.54406	0.53265	0.52975	0.5259		1.68284	0.48402	0.45716	0.45197	0.44995	0.45211	0.46082	0.46729		1.68284	0.64932	0.59916	0.55255
	1.68339	0.61649	0.57707	0.52173	0.44357	0.37185	0.3212	0.29592		1.68339	0.58147	0.54498	0.54261	0.55283	0.57791	0.60907	0.62721		1.68339	0.63265	0.60818	0.5748	0.56273	0.57026	0.58457	0.59754		1.68339	0.63603	0.58313	0.56135	0.54389	0.53247	0.52921	0.52512		1.68339	0.48276	0.45637	0.45191	0.44971	0.45239	0.46145	0.46851		1.68339	0.64733	0.59665	0.5492
	1.68393	0.61228	0.57307	0.5177	0.43971	0.36924	0.31838	0.29422		1.68393	0.58121	0.54515	0.54318	0.55387	0.57936	0.61113	0.62903		1.68393	0.6314	0.60718	0.57447	0.56259	0.57104	0.58592	0.59894		1.68393	0.6344	0.58192	0.55993	0.54375	0.53214	0.52927	0.5239		1.68393	0.4822	0.45569	0.45153	0.44953	0.45318	0.46171	0.46976		1.68393	0.64519	0.59389	0.54583
	1.68448	0.60849	0.56919	0.514	0.43581	0.36694	0.3163	0.29399		1.68448	0.58052	0.54564	0.54355	0.55477	0.58074	0.61278	0.63057		1.68448	0.6302	0.60618	0.57452	0.56294	0.57139	0.58746	0.60045		1.68448	0.63318	0.58078	0.55896	0.54307	0.53154	0.5296	0.52305		1.68448	0.48144	0.45496	0.45054	0.44931	0.45397	0.46163	0.47102		1.68448	0.64307	0.5912	0.54247
	1.68503	0.60488	0.56524	0.51036	0.4318	0.36445	0.31473	0.29422		1.68503	0.57951	0.54612	0.54367	0.55563	0.58186	0.61406	0.63147		1.68503	0.62914	0.60535	0.57432	0.5637	0.57128	0.58883	0.60144		1.68503	0.63195	0.57958	0.55808	0.54179	0.53089	0.52958	0.52316		1.68503	0.47976	0.45404	0.44924	0.44905	0.45433	0.46136	0.47195		1.68503	0.64086	0.58861	0.53895
	1.68558	0.6012	0.56132	0.50636	0.4277	0.36166	0.31303	0.2933		1.68558	0.57887	0.54623	0.54378	0.5567	0.58293	0.61482	0.63185		1.68558	0.62808	0.60456	0.57331	0.5643	0.5714	0.58972	0.60167		1.68558	0.63058	0.57825	0.55696	0.54041	0.53037	0.52904	0.52393		1.68558	0.4779	0.45275	0.4481	0.44888	0.45419	0.46127	0.47226		1.68558	0.63847	0.58592	0.53537
	1.68612	0.59723	0.55765	0.50188	0.42377	0.35879	0.31107	0.29155		1.68612	0.57865	0.54585	0.54395	0.55805	0.58423	0.61506	0.63264		1.68612	0.62709	0.60366	0.57179	0.56435	0.57227	0.59008	0.60176		1.68612	0.62938	0.57683	0.55583	0.53919	0.52984	0.52854	0.52446		1.68612	0.47667	0.45134	0.44734	0.44887	0.45365	0.46152	0.47229		1.68612	0.63597	0.58296	0.53213
	1.68667	0.59293	0.55408	0.49713	0.42019	0.35597	0.3091	0.29029		1.68667	0.57846	0.54518	0.54416	0.55948	0.58558	0.61517	0.6347		1.68667	0.62624	0.60289	0.57062	0.56403	0.57362	0.59027	0.60247		1.68667	0.62837	0.57545	0.55491	0.53795	0.52924	0.52867	0.52452		1.68667	0.47575	0.45018	0.44683	0.4488	0.45291	0.462	0.47258		1.68667	0.63323	0.5799	0.52918
	1.68722	0.58872	0.55038	0.4925	0.4167	0.35289	0.30713	0.28969		1.68722	0.57829	0.54453	0.54442	0.56071	0.58675	0.61579	0.63723		1.68722	0.62529	0.60246	0.57031	0.56385	0.57494	0.5907	0.60394		1.68722	0.62705	0.57426	0.55396	0.53676	0.52884	0.52911	0.52457		1.68722	0.47458	0.44943	0.44638	0.44832	0.45246	0.46252	0.47314		1.68722	0.63003	0.57695	0.5259
	1.68777	0.58472	0.54651	0.48825	0.41308	0.34932	0.30506	0.2891		1.68777	0.57819	0.54399	0.54481	0.56171	0.58794	0.6171	0.63829		1.68777	0.62408	0.60223	0.57064	0.56408	0.57597	0.59162	0.60571		1.68777	0.62535	0.57329	0.55286	0.53584	0.52874	0.52923	0.52464		1.68777	0.47327	0.44896	0.44589	0.4474	0.4526	0.4629	0.47367		1.68777	0.62657	0.57404	0.52198
	1.68832	0.58054	0.54259	0.48424	0.40951	0.34594	0.30297	0.28824		1.68832	0.57799	0.54347	0.54534	0.56268	0.58955	0.61865	0.6375		1.68832	0.62292	0.60182	0.57113	0.56451	0.57682	0.59306	0.60734		1.68832	0.62374	0.57228	0.55175	0.53515	0.52897	0.52909	0.5248		1.68832	0.47197	0.4484	0.44536	0.44641	0.45292	0.46307	0.47389		1.68832	0.62334	0.57081	0.51791
	1.68887	0.5762	0.53864	0.48018	0.40619	0.34347	0.30089	0.28713		1.68887	0.57769	0.54314	0.54595	0.56375	0.59156	0.62012	0.63668		1.68887	0.62197	0.60101	0.57136	0.56501	0.57764	0.5946	0.60865		1.68887	0.62243	0.57098	0.55065	0.53471	0.52931	0.52902	0.52557		1.68887	0.4708	0.44746	0.44474	0.44585	0.45304	0.4632	0.47366		1.68887	0.62048	0.56721	0.51426
	1.68942	0.5721	0.53447	0.47612	0.40298	0.34163	0.29906	0.28574		1.68942	0.57742	0.54325	0.54658	0.5647	0.59352	0.62161	0.63704		1.68942	0.62107	0.59997	0.57133	0.5658	0.57843	0.59562	0.60984		1.68942	0.62131	0.56957	0.54961	0.53461	0.5291	0.52896	0.52682		1.68942	0.47007	0.44638	0.44406	0.4459	0.45315	0.46339	0.47356		1.68942	0.61774	0.56368	0.51094
	1.68997	0.56812	0.52987	0.47221	0.39971	0.33969	0.29781	0.28424		1.68997	0.57716	0.54377	0.5473	0.56529	0.59516	0.62298	0.63785		1.68997	0.62015	0.59903	0.57125	0.56677	0.57924	0.59625	0.61102		1.68997	0.62025	0.56829	0.54875	0.53467	0.5281	0.52882	0.5274		1.68997	0.46966	0.44562	0.44335	0.44616	0.45332	0.46344	0.47436		1.68997	0.61495	0.56034	0.50756
	1.69052	0.5637	0.52492	0.46825	0.39628	0.3374	0.29696	0.28311		1.69052	0.57697	0.54441	0.54815	0.56572	0.59635	0.62395	0.63835		1.69052	0.61927	0.59825	0.57113	0.56752	0.58013	0.59726	0.61199		1.69052	0.61895	0.56711	0.54803	0.53454	0.52699	0.5285	0.52686		1.69052	0.46888	0.44515	0.4428	0.44609	0.4533	0.4633	0.47567		1.69052	0.61193	0.55677	0.50409
	1.69107	0.55872	0.51999	0.46397	0.39267	0.33486	0.29596	0.28234		1.69107	0.57703	0.54499	0.54898	0.56641	0.59704	0.62489	0.63859		1.69107	0.6184	0.59758	0.57086	0.56796	0.58097	0.59879	0.61297		1.69107	0.61723	0.56591	0.54728	0.53405	0.52648	0.52796	0.52601		1.69107	0.46759	0.44455	0.44254	0.44561	0.45312	0.46312	0.47629		1.69107	0.60847	0.55293	0.50051
	1.69162	0.55354	0.51525	0.45955	0.38935	0.33195	0.29449	0.28126		1.69162	0.5773	0.54552	0.54958	0.56768	0.59756	0.62648	0.63845		1.69162	0.61764	0.5971	0.57064	0.56825	0.58164	0.60047	0.61449		1.69162	0.61536	0.56457	0.54632	0.53322	0.52642	0.52744	0.52563		1.69162	0.46647	0.44359	0.44237	0.44506	0.45306	0.46291	0.4761		1.69162	0.6048	0.54936	0.4967
	1.69218	0.54845	0.51083	0.45533	0.38677	0.32857	0.29257	0.27962		1.69218	0.57751	0.54588	0.54992	0.56952	0.59859	0.62862	0.63774		1.69218	0.61721	0.5967	0.57052	0.56836	0.58229	0.60226	0.61606		1.69218	0.61369	0.56296	0.54511	0.53215	0.52624	0.52711	0.52544		1.69218	0.46581	0.44242	0.44193	0.44472	0.45322	0.46285	0.47634		1.69218	0.60135	0.5462	0.49265
	1.69273	0.54348	0.50695	0.45133	0.38459	0.3253	0.2904	0.27822		1.69273	0.57762	0.54585	0.55031	0.57163	0.60035	0.63033	0.63718		1.69273	0.61684	0.59615	0.57016	0.56845	0.58303	0.60392	0.61674		1.69273	0.61219	0.5612	0.54377	0.53107	0.52582	0.52689	0.52497		1.69273	0.46501	0.44137	0.44109	0.44447	0.45354	0.46309	0.4777		1.69273	0.59816	0.54312	0.48858
	1.69328	0.53869	0.50336	0.44746	0.3819	0.32266	0.28819	0.27768		1.69328	0.57777	0.54565	0.55121	0.57365	0.60223	0.631	0.63744		1.69328	0.61599	0.59547	0.56964	0.56874	0.58384	0.60476	0.6167		1.69328	0.61074	0.55958	0.54249	0.53008	0.5254	0.52702	0.52444		1.69328	0.46378	0.44065	0.44008	0.44404	0.45411	0.46352	0.47945		1.69328	0.59503	0.53991	0.48477
	1.69384	0.53393	0.49945	0.44365	0.37807	0.32042	0.28618	0.27721		1.69384	0.57786	0.54575	0.55274	0.57533	0.6037	0.63115	0.63782		1.69384	0.61476	0.59488	0.56952	0.56913	0.58452	0.60465	0.61684		1.69384	0.60943	0.55839	0.54132	0.52916	0.52505	0.52772	0.52435		1.69384	0.46264	0.44018	0.43934	0.44347	0.4548	0.46401	0.48045		1.69384	0.59176	0.53657	0.48142
	1.69439	0.52889	0.49508	0.43974	0.37345	0.31811	0.28479	0.27557		1.69439	0.57782	0.5462	0.55431	0.57668	0.60497	0.63153	0.63732		1.69439	0.6136	0.59449	0.56998	0.56948	0.58509	0.60456	0.61746		1.69439	0.60827	0.55756	0.54015	0.52831	0.52473	0.52857	0.52475		1.69439	0.4616	0.43969	0.43906	0.44292	0.45503	0.46449	0.48045		1.69439	0.5882	0.53308	0.4784
	1.69494	0.5238	0.49057	0.43575	0.36916	0.31559	0.28419	0.27306		1.69494	0.57784	0.54657	0.55528	0.57778	0.60636	0.63216	0.63614		1.69494	0.61267	0.59403	0.57062	0.57008	0.58579	0.60527	0.61806		1.69494	0.60715	0.55672	0.53901	0.52758	0.52456	0.52877	0.52533		1.69494	0.46021	0.43897	0.43892	0.44249	0.45458	0.46482	0.4802		1.69494	0.58434	0.52945	0.47533
	1.6955	0.51917	0.48617	0.43185	0.36577	0.31309	0.28377	0.27119		1.6955	0.57796	0.54663	0.55576	0.57875	0.60782	0.63262	0.63526		1.6955	0.61214	0.59351	0.57103	0.57109	0.58668	0.60643	0.61839		1.6955	0.606	0.55563	0.53816	0.52712	0.52446	0.52809	0.52596		1.6955	0.45873	0.43812	0.43844	0.4424	0.45402	0.46498	0.48047		1.6955	0.58051	0.52569	0.47197
	1.69605	0.51491	0.4819	0.42789	0.36271	0.31101	0.28254	0.27088		1.69605	0.57794	0.54665	0.55632	0.57987	0.6093	0.63282	0.63523		1.69605	0.61213	0.59322	0.57114	0.57209	0.58776	0.60739	0.61879		1.69605	0.60474	0.55431	0.53758	0.52697	0.52418	0.52711	0.52662		1.69605	0.45762	0.43736	0.43768	0.44278	0.45373	0.46519	0.48136		1.69605	0.57696	0.52181	0.46846
	1.69661	0.51047	0.47765	0.42374	0.35944	0.30955	0.28027	0.27151		1.69661	0.57782	0.54683	0.55723	0.58125	0.61087	0.6331	0.63562		1.69661	0.61215	0.59325	0.57113	0.57263	0.58909	0.60838	0.61955		1.69661	0.60331	0.55302	0.53698	0.52702	0.52372	0.52632	0.52705		1.69661	0.4568	0.43657	0.43711	0.44319	0.45342	0.46583	0.48249		1.69661	0.57337	0.51787	0.46502
	1.69716	0.50575	0.47335	0.41965	0.35621	0.30832	0.27797	0.27196		1.69716	0.57799	0.54727	0.55834	0.58264	0.61243	0.63379	0.6354		1.69716	0.6116	0.5933	0.5711	0.57308	0.59056	0.60982	0.62059		1.69716	0.60194	0.55212	0.53615	0.52694	0.52319	0.52598	0.52703		1.69716	0.45608	0.4357	0.437	0.44314	0.45297	0.46709	0.48352		1.69716	0.56936	0.51395	0.46175
	1.69772	0.5011	0.46914	0.41584	0.35325	0.30658	0.27659	0.27173		1.69772	0.57848	0.54814	0.55946	0.58385	0.61378	0.6347	0.63393		1.69772	0.61071	0.59318	0.57116	0.57396	0.59188	0.61149	0.62156		1.69772	0.60085	0.55151	0.53521	0.52644	0.52276	0.52641	0.52658		1.69772	0.4555	0.43494	0.4371	0.4429	0.45278	0.4685	0.48434		1.69772	0.56522	0.51013	0.45834
	1.69827	0.4965	0.46516	0.41238	0.35041	0.30396	0.27563	0.27077		1.69827	0.57891	0.54925	0.56052	0.58498	0.61484	0.63544	0.63177		1.69827	0.61014	0.59301	0.57129	0.57511	0.5929	0.61295	0.62206		1.69827	0.59983	0.55066	0.53441	0.52568	0.52262	0.5272	0.52595		1.69827	0.45503	0.43443	0.43691	0.44309	0.45301	0.46901	0.48496		1.69827	0.56141	0.50644	0.45447
	1.69883	0.49165	0.46143	0.40911	0.34762	0.30094	0.27394	0.26948		1.69883	0.5794	0.55008	0.56141	0.5862	0.61578	0.63594	0.62987		1.69883	0.60978	0.59287	0.5714	0.57604	0.5936	0.61412	0.62237		1.69883	0.59852	0.54941	0.53371	0.52503	0.52274	0.52735	0.52566		1.69883	0.45451	0.43414	0.43637	0.44356	0.45331	0.46832	0.48529		1.69883	0.55773	0.50283	0.45043
	1.69939	0.48664	0.45779	0.40566	0.34492	0.29842	0.27158	0.26877		1.69939	0.58041	0.55054	0.56205	0.58754	0.61677	0.63636	0.62823		1.69939	0.60924	0.59271	0.5716	0.57657	0.59407	0.6148	0.62321		1.69939	0.59705	0.54815	0.5329	0.52453	0.52279	0.52656	0.52587		1.69939	0.45394	0.43388	0.43583	0.44367	0.45344	0.46733	0.48542		1.69939	0.55378	0.49921	0.44684
	1.69994	0.4819	0.45386	0.40197	0.34219	0.29651	0.26975	0.26874		1.69994	0.58156	0.55101	0.56271	0.58889	0.61772	0.63672	0.62614		1.69994	0.60884	0.59251	0.57207	0.5768	0.59454	0.61481	0.62438		1.69994	0.59577	0.54707	0.53202	0.52405	0.52267	0.52542	0.52599		1.69994	0.45333	0.43343	0.43547	0.44323	0.45332	0.46686	0.48579		1.69994	0.54956	0.49543	0.44371
	1.7005	0.47738	0.44953	0.39839	0.33941	0.29452	0.26904	0.26827		1.7005	0.58222	0.55179	0.5639	0.59022	0.6185	0.63687	0.62377		1.7005	0.60891	0.59235	0.5725	0.57696	0.59537	0.61444	0.6248		1.7005	0.59465	0.5459	0.53134	0.52357	0.52292	0.52455	0.52549		1.7005	0.45251	0.4326	0.43502	0.44254	0.45297	0.46689	0.48638		1.7005	0.54512	0.49132	0.44048
	1.70106	0.47278	0.44524	0.39511	0.33681	0.29228	0.26871	0.26693		1.70106	0.58274	0.55276	0.56568	0.59166	0.6192	0.63667	0.6219		1.70106	0.60907	0.59232	0.57248	0.57738	0.59652	0.6142	0.62404		1.70106	0.59355	0.54457	0.53091	0.52312	0.52382	0.5244	0.52485		1.70106	0.45151	0.4314	0.43428	0.44207	0.45279	0.46707	0.48676		1.70106	0.54067	0.48712	0.43686
	1.70162	0.46806	0.44129	0.39207	0.33429	0.29032	0.26787	0.26582		1.70162	0.58348	0.55368	0.56734	0.59311	0.62017	0.63621	0.62022		1.70162	0.60907	0.59244	0.57209	0.57825	0.59782	0.61436	0.62281		1.70162	0.59253	0.54341	0.53037	0.52258	0.52454	0.52497	0.52507		1.70162	0.45075	0.43018	0.43344	0.44194	0.45322	0.46729	0.48688		1.70162	0.53651	0.48333	0.43319
	1.70218	0.46315	0.43753	0.38891	0.33151	0.28869	0.26657	0.26587		1.70218	0.58396	0.55445	0.56843	0.59422	0.62155	0.63586	0.61798		1.70218	0.60907	0.59254	0.5719	0.57947	0.59935	0.61494	0.62193		1.70218	0.59135	0.54262	0.52952	0.52191	0.52436	0.52572	0.52657		1.70218	0.45031	0.42943	0.43282	0.44189	0.45421	0.46752	0.48702		1.70218	0.53253	0.47999	0.42986
	1.70274	0.45797	0.43367	0.38513	0.32865	0.28711	0.26517	0.2663		1.70274	0.58412	0.5552	0.56928	0.59495	0.62308	0.63585	0.61577		1.70274	0.60896	0.5924	0.57238	0.58072	0.60105	0.61573	0.6216		1.70274	0.58963	0.54195	0.52847	0.52135	0.52369	0.52623	0.52847		1.70274	0.44986	0.42923	0.43254	0.44173	0.45522	0.46766	0.48742		1.70274	0.52849	0.47661	0.42668
	1.7033	0.45305	0.42964	0.38074	0.3262	0.28537	0.26388	0.26593		1.7033	0.58465	0.55623	0.5703	0.59594	0.62449	0.63595	0.61459		1.7033	0.60871	0.59211	0.57343	0.58177	0.60229	0.61657	0.62164		1.7033	0.58789	0.54117	0.5274	0.52111	0.5231	0.52662	0.52942		1.7033	0.44942	0.42922	0.43244	0.44146	0.45573	0.4678	0.48798		1.7033	0.52449	0.47292	0.42328
	1.70385	0.44875	0.42549	0.3765	0.324	0.28337	0.26313	0.2648		1.70385	0.58561	0.55758	0.57155	0.59758	0.62564	0.63582	0.61381		1.70385	0.6087	0.59197	0.57446	0.58265	0.60264	0.61745	0.62191		1.70385	0.58691	0.54019	0.52649	0.52102	0.52259	0.52708	0.52926		1.70385	0.44918	0.42897	0.43237	0.44101	0.45556	0.46836	0.48832		1.70385	0.52055	0.46908	0.41955
	1.70441	0.44442	0.42128	0.37306	0.32148	0.28118	0.26262	0.26346		1.70441	0.58653	0.55881	0.57293	0.59945	0.62654	0.63537	0.61179		1.70441	0.60881	0.59205	0.57514	0.58346	0.6026	0.61826	0.6221		1.70441	0.58642	0.53897	0.52578	0.52086	0.52238	0.52762	0.52886		1.70441	0.44881	0.42844	0.4322	0.44054	0.45505	0.46929	0.48828		1.70441	0.5164	0.46525	0.41576
	1.70498	0.43964	0.41706	0.37015	0.31869	0.27911	0.26139	0.26212		1.70498	0.58755	0.55957	0.57432	0.60102	0.62722	0.63471	0.60817		1.70498	0.60855	0.5922	0.57571	0.58415	0.60285	0.61884	0.62169		1.70498	0.58558	0.53757	0.52507	0.52054	0.5226	0.52774	0.52881		1.70498	0.44794	0.42786	0.43181	0.44056	0.45489	0.46981	0.48813		1.70498	0.51213	0.46145	0.41236
	1.70554	0.43501	0.41307	0.36713	0.31608	0.27725	0.2594	0.26116		1.70554	0.58899	0.56011	0.57565	0.60224	0.62785	0.63388	0.60405		1.70554	0.60814	0.59234	0.57645	0.5847	0.60361	0.61929	0.62056		1.70554	0.58434	0.53638	0.5243	0.52009	0.52265	0.52695	0.52914		1.70554	0.44689	0.42751	0.43125	0.44129	0.45542	0.46959	0.48818		1.70554	0.50815	0.45765	0.40958
	1.7061	0.43065	0.4094	0.36385	0.31369	0.2755	0.25759	0.26105		1.7061	0.5904	0.56077	0.57682	0.60352	0.62864	0.63294	0.60023		1.7061	0.60819	0.59259	0.5774	0.58543	0.60488	0.61982	0.61919		1.7061	0.58308	0.53573	0.52361	0.51967	0.52205	0.52575	0.52959		1.7061	0.44611	0.42738	0.43077	0.44221	0.4561	0.46913	0.48827		1.7061	0.50443	0.45382	0.4071
	1.70666	0.42592	0.40575	0.36039	0.31121	0.27379	0.25637	0.26149		1.70666	0.59134	0.56172	0.5778	0.60513	0.6294	0.63213	0.59658		1.70666	0.60847	0.59294	0.57837	0.58668	0.60646	0.62067	0.61805		1.70666	0.58184	0.53549	0.52295	0.51939	0.52116	0.52512	0.52991		1.70666	0.44539	0.42725	0.43062	0.44264	0.4561	0.46907	0.48804		1.70666	0.5005	0.45011	0.40432
	1.70722	0.42104	0.40193	0.35695	0.30858	0.27229	0.25548	0.26153		1.70722	0.59213	0.56287	0.57866	0.6069	0.62991	0.63147	0.59288		1.70722	0.60848	0.59329	0.57921	0.58818	0.60778	0.62163	0.61713		1.70722	0.58071	0.5352	0.52225	0.51915	0.52038	0.52525	0.53013		1.70722	0.44459	0.42694	0.43098	0.4424	0.45563	0.46957	0.48775		1.70722	0.49631	0.44668	0.40106
	1.70778	0.41669	0.39804	0.3539	0.30594	0.2711	0.25482	0.26068		1.70778	0.59294	0.56395	0.57955	0.60845	0.63034	0.63067	0.58919		1.70778	0.60851	0.59369	0.57992	0.58937	0.60856	0.62222	0.61608		1.70778	0.57979	0.53468	0.52174	0.51881	0.51979	0.52576	0.53027		1.70778	0.44394	0.42641	0.43157	0.44185	0.45551	0.47031	0.48791		1.70778	0.49214	0.4433	0.39755
	1.70835	0.41259	0.39416	0.35116	0.30333	0.26981	0.25418	0.25949		1.70835	0.59362	0.56489	0.58051	0.60973	0.63088	0.6295	0.58555		1.70835	0.60886	0.59412	0.58056	0.59009	0.60919	0.62224	0.61486		1.70835	0.57873	0.53408	0.52154	0.51853	0.51952	0.52651	0.53018		1.70835	0.44348	0.42585	0.43184	0.44135	0.45594	0.47088	0.48843		1.70835	0.48786	0.43973	0.39391
	1.70891	0.40822	0.39031	0.34818	0.30084	0.26813	0.25325	0.25892		1.70891	0.59447	0.56592	0.58165	0.61101	0.63132	0.62799	0.58208		1.70891	0.60915	0.59439	0.58108	0.59057	0.60997	0.62176	0.6139		1.70891	0.57722	0.53345	0.52138	0.51849	0.51975	0.52725	0.52985		1.70891	0.44302	0.42544	0.43164	0.44111	0.45654	0.47103	0.4888		1.70891	0.4833	0.43603	0.39027
	1.70947	0.40381	0.38648	0.34497	0.29863	0.26655	0.25215	0.25926		1.70947	0.59582	0.56715	0.58311	0.61233	0.63148	0.62639	0.57881		1.70947	0.60945	0.59453	0.58161	0.59125	0.61064	0.62113	0.61321		1.70947	0.57566	0.5325	0.52083	0.51842	0.52049	0.52757	0.52973		1.70947	0.44274	0.42498	0.43127	0.44112	0.45694	0.47083	0.48881		1.70947	0.47902	0.43234	0.38697
	1.71004	0.3995	0.3827	0.34193	0.29642	0.26543	0.25105	0.25996		1.71004	0.59729	0.56851	0.5848	0.61348	0.63167	0.62489	0.57537		1.71004	0.61005	0.59481	0.58234	0.59258	0.61106	0.62076	0.61197		1.71004	0.57455	0.53109	0.51986	0.51803	0.52129	0.52723	0.53016		1.71004	0.44262	0.42421	0.43104	0.44123	0.45712	0.47077	0.48849		1.71004	0.4754	0.42876	0.38414
	1.7106	0.395	0.3792	0.33902	0.29372	0.26423	0.2495	0.26001		1.7106	0.5986	0.56998	0.5866	0.61445	0.63233	0.62348	0.57154		1.7106	0.61056	0.59528	0.58306	0.59448	0.61156	0.62077	0.60982		1.7106	0.57373	0.52964	0.51894	0.51755	0.52146	0.52636	0.53107		1.7106	0.44221	0.42336	0.43103	0.44137	0.45723	0.47104	0.48791		1.7106	0.47191	0.42542	0.38135
	1.71117	0.39045	0.37611	0.33606	0.29074	0.26235	0.24769	0.25872		1.71117	0.6	0.57155	0.58858	0.61555	0.63326	0.622	0.5677		1.71117	0.61047	0.5957	0.58359	0.59629	0.61241	0.62085	0.60736		1.71117	0.57299	0.52863	0.51837	0.51731	0.5207	0.52548	0.53196		1.71117	0.44169	0.42287	0.43113	0.44158	0.45729	0.47135	0.48715		1.71117	0.46799	0.42216	0.37833
	1.71173	0.38632	0.37297	0.33318	0.2882	0.25992	0.24676	0.25643		1.71173	0.60142	0.57302	0.59061	0.61701	0.63367	0.62011	0.56417		1.71173	0.61022	0.59607	0.58427	0.59734	0.61351	0.62075	0.60513		1.71173	0.57232	0.52802	0.51786	0.51708	0.51931	0.52524	0.5321		1.71173	0.44159	0.42285	0.43103	0.44189	0.45708	0.47149	0.48641		1.71173	0.46363	0.4188	0.37533
	1.7123	0.38239	0.36939	0.33046	0.28632	0.25745	0.24698	0.25442		1.7123	0.60244	0.57433	0.59239	0.61859	0.63338	0.61764	0.56095		1.7123	0.61044	0.59672	0.58534	0.59762	0.61468	0.62058	0.60314		1.7123	0.57156	0.52751	0.51707	0.5166	0.51796	0.52568	0.53141		1.7123	0.44171	0.42298	0.43054	0.44232	0.45656	0.47155	0.48593		1.7123	0.45908	0.41535	0.37264
	1.71286	0.37819	0.36568	0.32777	0.28475	0.25541	0.24717	0.25366		1.71286	0.60342	0.57563	0.59396	0.61996	0.63302	0.615	0.55794		1.71286	0.61089	0.59771	0.58634	0.59772	0.61564	0.62051	0.6014		1.71286	0.57039	0.527	0.51632	0.51605	0.51728	0.52613	0.53077		1.71286	0.4415	0.42293	0.42977	0.44277	0.45599	0.47171	0.48561		1.71286	0.45476	0.41191	0.37014
	1.71343	0.3738	0.36229	0.32499	0.28309	0.25398	0.24634	0.25398		1.71343	0.60503	0.57703	0.59541	0.62101	0.63297	0.61278	0.55479		1.71343	0.61111	0.59867	0.58679	0.59819	0.61607	0.62028	0.59988		1.71343	0.56908	0.52642	0.51608	0.51574	0.51749	0.5263	0.53121		1.71343	0.44107	0.42279	0.42912	0.44305	0.45571	0.47218	0.48516		1.71343	0.45095	0.40842	0.36754
	1.71399	0.36943	0.35914	0.32204	0.28118	0.25298	0.24481	0.25444		1.71399	0.60677	0.57849	0.59655	0.62176	0.63305	0.61103	0.5511		1.71399	0.61135	0.59929	0.58703	0.59919	0.61621	0.61959	0.59826		1.71399	0.56822	0.52562	0.51621	0.51576	0.51831	0.52644	0.53273		1.71399	0.44067	0.42275	0.42895	0.44302	0.45579	0.47287	0.48469		1.71399	0.44737	0.4048	0.36465
	1.71456	0.36515	0.35594	0.31896	0.27905	0.25209	0.24346	0.25439		1.71456	0.60789	0.57994	0.59737	0.62232	0.63287	0.6093	0.54679		1.71456	0.61185	0.59976	0.58774	0.6006	0.6165	0.61866	0.59624		1.71456	0.56775	0.52484	0.51607	0.51589	0.51924	0.52646	0.5342		1.71456	0.43997	0.42271	0.42919	0.44263	0.45604	0.47332	0.4843		1.71456	0.44353	0.40104	0.36158
	1.71513	0.36108	0.35251	0.31598	0.27678	0.25121	0.24255	0.2541		1.71513	0.60885	0.58136	0.59823	0.62294	0.63236	0.60711	0.54215		1.71513	0.61235	0.6003	0.58903	0.60202	0.61691	0.61759	0.59347		1.71513	0.56709	0.52442	0.51547	0.5158	0.5197	0.52594	0.53464		1.71513	0.43901	0.42247	0.42948	0.44215	0.45631	0.47324	0.48371		1.71513	0.4396	0.39736	0.35874
	1.7157	0.35726	0.34894	0.31328	0.2744	0.2503	0.24193	0.25411		1.7157	0.61037	0.5827	0.59938	0.62375	0.63189	0.60447	0.53738		1.7157	0.6128	0.60085	0.5904	0.60305	0.61724	0.61628	0.58988		1.7157	0.56615	0.52401	0.51466	0.51542	0.51949	0.52519	0.53434		1.7157	0.43832	0.42202	0.4296	0.44206	0.45683	0.47269	0.48291		1.7157	0.43592	0.39412	0.35618
	1.71626	0.35353	0.34555	0.31072	0.27216	0.24918	0.24148	0.25444		1.71626	0.61213	0.58402	0.60095	0.62453	0.63155	0.60185	0.5327		1.71626	0.61341	0.60145	0.5914	0.60361	0.61769	0.61491	0.58622		1.71626	0.56526	0.52298	0.51384	0.51503	0.51892	0.52509	0.5343		1.71626	0.43785	0.42141	0.42963	0.4423	0.45764	0.47185	0.48238		1.71626	0.43219	0.39129	0.35343
	1.71683	0.34988	0.34249	0.30824	0.27027	0.24764	0.24074	0.2548		1.71683	0.61354	0.5854	0.6028	0.6251	0.63092	0.5994	0.52849		1.71683	0.61412	0.60226	0.59211	0.60398	0.61844	0.61371	0.58351		1.71683	0.56443	0.52155	0.51307	0.5149	0.51852	0.52589	0.53476		1.71683	0.4373	0.42084	0.42961	0.44246	0.45818	0.47112	0.48212		1.71683	0.42808	0.38846	0.35032
	1.7174	0.34641	0.33957	0.30577	0.26855	0.24601	0.23955	0.25489		1.7174	0.61477	0.58682	0.60446	0.62567	0.62986	0.59698	0.5248		1.7174	0.61485	0.60319	0.59287	0.60465	0.61922	0.61257	0.58181		1.7174	0.56353	0.52048	0.51245	0.51494	0.51868	0.52685	0.53525		1.7174	0.43706	0.42053	0.4294	0.44251	0.45806	0.47087	0.48133		1.7174	0.42407	0.38527	0.34731
	1.71797	0.34298	0.33656	0.3031	0.26667	0.24491	0.23843	0.25435		1.71797	0.61619	0.5882	0.60564	0.62658	0.62892	0.59443	0.52127		1.71797	0.61561	0.60396	0.59367	0.60579	0.61962	0.61147	0.58002		1.71797	0.56258	0.51988	0.51202	0.51486	0.5192	0.52704	0.53551		1.71797	0.43732	0.42045	0.42889	0.4428	0.45775	0.47086	0.47985		1.71797	0.42053	0.38183	0.34487
	1.71854	0.33932	0.33342	0.30029	0.26469	0.24434	0.23766	0.25307		1.71854	0.61772	0.58949	0.60674	0.62779	0.6284	0.59153	0.51759		1.71854	0.6162	0.60451	0.5944	0.60711	0.61948	0.61074	0.57701		1.71854	0.5615	0.51933	0.51164	0.51448	0.51939	0.52623	0.53563		1.71854	0.43742	0.42032	0.42833	0.44333	0.45778	0.47061	0.47867		1.71854	0.41695	0.37845	0.34281
	1.71911	0.33549	0.33035	0.29777	0.26274	0.24365	0.23698	0.25173		1.71911	0.61934	0.59078	0.60813	0.62886	0.62785	0.58836	0.51347		1.71911	0.61654	0.60497	0.59511	0.60819	0.61901	0.61036	0.57283		1.71911	0.56028	0.51863	0.51136	0.51388	0.51889	0.52498	0.53571		1.71911	0.43702	0.42015	0.42827	0.44366	0.45796	0.47011	0.47829		1.71911	0.41308	0.37524	0.34056
	1.71968	0.33175	0.32748	0.29558	0.26089	0.24239	0.23619	0.25116		1.71968	0.62116	0.59223	0.60944	0.62953	0.62687	0.58543	0.50899		1.71968	0.61718	0.60538	0.59587	0.60885	0.61874	0.60976	0.56873		1.71968	0.55937	0.51791	0.51146	0.51334	0.51798	0.52426	0.53588		1.71968	0.43675	0.42015	0.42887	0.44337	0.45789	0.46984	0.47793		1.71968	0.40941	0.37206	0.338
	1.72025	0.32807	0.3247	0.29322	0.25939	0.24081	0.23526	0.25121		1.72025	0.62296	0.59385	0.61026	0.62999	0.62554	0.58292	0.50463		1.72025	0.61846	0.60582	0.59667	0.60906	0.61899	0.60845	0.56576		1.72025	0.55894	0.51738	0.51181	0.51307	0.51732	0.52458	0.53608		1.72025	0.43679	0.42018	0.4297	0.44265	0.45776	0.46983	0.47707		1.72025	0.40599	0.36878	0.33544
	1.72082	0.32426	0.32175	0.29052	0.25825	0.23943	0.23434	0.25084		1.72082	0.62468	0.59548	0.61109	0.63047	0.62408	0.58038	0.50057		1.72082	0.61963	0.60648	0.5975	0.60911	0.61941	0.60664	0.5636		1.72082	0.55854	0.51694	0.51174	0.51299	0.51736	0.52534	0.53607		1.72082	0.43653	0.41995	0.43015	0.44229	0.45801	0.46951	0.47597		1.72082	0.40248	0.36545	0.33291
	1.72139	0.32042	0.31869	0.28801	0.25707	0.23826	0.23371	0.24998		1.72139	0.6266	0.5971	0.61259	0.63091	0.62266	0.57747	0.4965		1.72139	0.62004	0.60745	0.59843	0.60939	0.61943	0.60475	0.56109		1.72139	0.55796	0.51632	0.51102	0.51299	0.51779	0.52552	0.53568		1.72139	0.43599	0.41961	0.43003	0.44257	0.45841	0.46874	0.47465		1.72139	0.39902	0.36213	0.3302
	1.72196	0.31678	0.3157	0.28603	0.25554	0.23691	0.23328	0.24965		1.72196	0.62857	0.59881	0.61446	0.63107	0.62138	0.5742	0.49221		1.72196	0.62023	0.60858	0.59951	0.60995	0.61887	0.60292	0.55766		1.72196	0.55741	0.5155	0.51007	0.51292	0.51804	0.52487	0.53513		1.72196	0.43572	0.41947	0.42962	0.44299	0.45842	0.46812	0.47298		1.72196	0.3958	0.35895	0.32751
	1.72253	0.31334	0.31267	0.28418	0.2537	0.23532	0.23281	0.25027		1.72253	0.63015	0.60037	0.6159	0.6309	0.62007	0.57062	0.48806		1.72253	0.62077	0.60971	0.60068	0.61059	0.61806	0.60125	0.55372		1.72253	0.55686	0.51469	0.50925	0.51269	0.51797	0.524	0.53475		1.72253	0.43573	0.4195	0.42927	0.4432	0.45818	0.46825	0.47125		1.72253	0.39253	0.35612	0.32521
	1.72311	0.31013	0.30951	0.28198	0.25171	0.23394	0.23224	0.25131		1.72311	0.6315	0.60141	0.61678	0.63074	0.61852	0.56691	0.48443		1.72311	0.62134	0.61091	0.60169	0.61126	0.61757	0.5998	0.54983		1.72311	0.55592	0.51406	0.50861	0.51245	0.51778	0.52352	0.53443		1.72311	0.43571	0.41961	0.42906	0.44334	0.45819	0.46882	0.46985		1.72311	0.389	0.35364	0.32323
	1.72368	0.30723	0.30662	0.27956	0.24985	0.23295	0.23175	0.25224		1.72368	0.63311	0.6022	0.61755	0.63092	0.61695	0.56341	0.48097		1.72368	0.62185	0.61216	0.60249	0.61208	0.61752	0.59835	0.54616		1.72368	0.55469	0.51362	0.50828	0.5124	0.51763	0.5236	0.53406		1.72368	0.43562	0.41964	0.42893	0.44354	0.45834	0.46889	0.4689		1.72368	0.38552	0.35115	0.32117
	1.72425	0.30428	0.30423	0.27728	0.2483	0.23206	0.23168	0.25272		1.72425	0.63485	0.60334	0.61852	0.63145	0.61555	0.5603	0.47718		1.72425	0.6228	0.61321	0.60334	0.61314	0.61731	0.59668	0.54266		1.72425	0.55371	0.5134	0.50842	0.51236	0.5176	0.52393	0.53402		1.72425	0.4354	0.41937	0.42889	0.44381	0.45821	0.46831	0.4686		1.72425	0.38232	0.34836	0.31885
	1.72483	0.30096	0.30197	0.27511	0.24681	0.231	0.23193	0.25252		1.72483	0.63638	0.60478	0.61955	0.63197	0.61387	0.55737	0.4731		1.72483	0.62409	0.61397	0.60437	0.61419	0.61653	0.59459	0.53946		1.72483	0.55316	0.51331	0.50889	0.51207	0.51761	0.52396	0.5341		1.72483	0.43501	0.41893	0.42898	0.44404	0.45786	0.46782	0.46861		1.72483	0.37903	0.34546	0.3164
	1.7254	0.29743	0.2994	0.27285	0.24497	0.22987	0.2318	0.25208		1.7254	0.63778	0.60611	0.62053	0.63214	0.61162	0.55425	0.46891		1.7254	0.62519	0.61473	0.60533	0.61488	0.61558	0.59201	0.53666		1.7254	0.55269	0.51298	0.50913	0.51164	0.51743	0.52346	0.53366		1.7254	0.43488	0.41868	0.42903	0.44417	0.45767	0.46766	0.46796		1.7254	0.37535	0.34271	0.31405
	1.72598	0.29405	0.29656	0.27063	0.24298	0.22885	0.23096	0.25205		1.72598	0.63914	0.60735	0.6216	0.63199	0.60934	0.55077	0.4646		1.72598	0.62611	0.61572	0.60598	0.61516	0.61489	0.58931	0.53367		1.72598	0.5522	0.51231	0.50876	0.51138	0.51707	0.52292	0.53292		1.72598	0.43519	0.41865	0.42896	0.44409	0.45773	0.46751	0.46667		1.72598	0.3717	0.34013	0.3117
	1.72655	0.29075	0.2936	0.26863	0.24135	0.22792	0.2299	0.25231		1.72655	0.64032	0.60894	0.62287	0.63161	0.60753	0.547	0.46034		1.72655	0.62725	0.61684	0.60649	0.61531	0.61441	0.58705	0.5297		1.72655	0.55167	0.51164	0.50807	0.51129	0.51684	0.52302	0.53247		1.72655	0.43536	0.41855	0.429	0.44377	0.45777	0.46732	0.46547		1.72655	0.36855	0.3377	0.30912
	1.72713	0.28746	0.29074	0.26679	0.24009	0.22693	0.22921	0.25225		1.72713	0.64156	0.61095	0.62418	0.6311	0.60594	0.54306	0.45629		1.72713	0.62859	0.61775	0.60726	0.61545	0.61394	0.58514	0.52498		1.72713	0.55097	0.51131	0.5076	0.51134	0.51687	0.52361	0.53209		1.72713	0.43494	0.41832	0.42921	0.44354	0.45767	0.46723	0.46429		1.72713	0.36577	0.33543	0.3066
	1.7277	0.28433	0.28834	0.26498	0.23874	0.22562	0.22888	0.25174		1.7277	0.64333	0.61277	0.62532	0.6306	0.6042	0.5392	0.45228		1.7277	0.62983	0.61827	0.60825	0.61539	0.61328	0.58305	0.52046		1.7277	0.55019	0.51113	0.50738	0.51159	0.51698	0.52379	0.53141		1.7277	0.4344	0.41818	0.42931	0.44371	0.45757	0.4671	0.46273		1.7277	0.36295	0.33307	0.30468
	1.72828	0.28134	0.28643	0.26312	0.23721	0.22395	0.22836	0.25141		1.72828	0.64546	0.61376	0.62624	0.6301	0.60213	0.53566	0.44826		1.72828	0.63077	0.6186	0.60921	0.61519	0.6123	0.58045	0.51653		1.72828	0.54959	0.51088	0.50718	0.51186	0.51695	0.52335	0.53053		1.72828	0.43416	0.41825	0.42909	0.44422	0.45769	0.46669	0.46097		1.72828	0.35989	0.33038	0.3033
	1.72885	0.27829	0.28448	0.26105	0.23589	0.22247	0.22746	0.25167		1.72885	0.64736	0.61411	0.62701	0.62931	0.59959	0.53215	0.44458		1.72885	0.63145	0.61922	0.61017	0.61532	0.61105	0.57748	0.5127		1.72885	0.54898	0.51067	0.50699	0.51174	0.51679	0.52283	0.52956		1.72885	0.434	0.41851	0.42877	0.44472	0.45808	0.46606	0.45943		1.72885	0.35668	0.32753	0.30187
	1.72943	0.27536	0.28215	0.2588	0.23493	0.22182	0.2266	0.25199		1.72943	0.64893	0.61464	0.62764	0.62835	0.59661	0.52799	0.44118		1.72943	0.63196	0.62027	0.61114	0.61595	0.60977	0.57459	0.50867		1.72943	0.54812	0.51051	0.50686	0.51113	0.51671	0.52245	0.52864		1.72943	0.43392	0.41897	0.42876	0.44495	0.4583	0.46536	0.45823		1.72943	0.35366	0.32489	0.30008
	1.73001	0.27282	0.27967	0.25664	0.23392	0.2219	0.226	0.25179		1.73001	0.65039	0.61592	0.62811	0.62755	0.59356	0.52335	0.43758		1.73001	0.63254	0.6215	0.61189	0.61658	0.60865	0.57209	0.50462		1.73001	0.54747	0.51013	0.5066	0.51034	0.51655	0.52216	0.52796		1.73001	0.43407	0.41941	0.42916	0.44496	0.45798	0.46465	0.45689		1.73001	0.35117	0.32234	0.29816
	1.73058	0.27029	0.27727	0.25474	0.2324	0.22204	0.22547	0.2513		1.73058	0.6516	0.61777	0.62848	0.62685	0.59087	0.51939	0.43381		1.73058	0.63348	0.62277	0.6124	0.61689	0.60767	0.56988	0.50077		1.73058	0.54737	0.50953	0.5062	0.50986	0.51604	0.52202	0.52757		1.73058	0.43407	0.41946	0.42962	0.44492	0.4576	0.46392	0.45511		1.73058	0.34908	0.31962	0.29638
	1.73116	0.26757	0.27493	0.25295	0.23059	0.22175	0.22504	0.25124		1.73116	0.65266	0.61961	0.62884	0.62609	0.58861	0.51643	0.43044		1.73116	0.63474	0.62409	0.61288	0.61705	0.60673	0.56768	0.49709		1.73116	0.54721	0.50904	0.50591	0.50981	0.51549	0.52201	0.52732		1.73116	0.43357	0.41924	0.4299	0.44494	0.45764	0.46324	0.45355		1.73116	0.3468	0.31682	0.29462
	1.73174	0.26504	0.27247	0.2512	0.22926	0.22095	0.22502	0.2519		1.73174	0.65412	0.6211	0.62922	0.62539	0.58654	0.51375	0.42775		1.73174	0.6359	0.62536	0.61351	0.61716	0.60576	0.56533	0.49356		1.73174	0.54662	0.50881	0.50584	0.5099	0.51536	0.52192	0.52676		1.73174	0.43326	0.41922	0.43005	0.4451	0.45775	0.46266	0.45271		1.73174	0.34393	0.3142	0.29252
	1.73232	0.26266	0.26996	0.24952	0.2286	0.21985	0.22535	0.25255		1.73232	0.65599	0.62224	0.6296	0.62469	0.58418	0.51067	0.42535		1.73232	0.6369	0.62645	0.61438	0.61705	0.60483	0.56274	0.49021		1.73232	0.54614	0.50862	0.50575	0.50992	0.51542	0.52163	0.52556		1.73232	0.43368	0.41957	0.43024	0.44543	0.45763	0.4621	0.45188		1.73232	0.3406	0.31183	0.29
	1.7329	0.25987	0.26772	0.24793	0.22795	0.21862	0.22555	0.25233		1.7329	0.65769	0.62319	0.62998	0.62365	0.58135	0.50689	0.42234		1.7329	0.63783	0.62735	0.6153	0.61665	0.60397	0.55981	0.48686		1.7329	0.54598	0.50821	0.50549	0.50969	0.51509	0.52112	0.52402		1.7329	0.43425	0.41996	0.43045	0.44586	0.45751	0.46138	0.4503		1.7329	0.33722	0.30966	0.28757
	1.73348	0.25683	0.26596	0.24644	0.22681	0.21732	0.22544	0.25171		1.73348	0.6591	0.62407	0.63032	0.62239	0.57827	0.50249	0.4182		1.73348	0.63862	0.6281	0.616	0.61627	0.60283	0.55667	0.48345		1.73348	0.54573	0.50755	0.50523	0.50917	0.51449	0.52034	0.52265		1.73348	0.43438	0.42014	0.43055	0.44619	0.4574	0.46029	0.44829		1.73348	0.33409	0.30753	0.28565
	1.73406	0.25417	0.26441	0.24495	0.22537	0.21604	0.22529	0.25184		1.73406	0.66047	0.62485	0.6306	0.62132	0.57512	0.49796	0.41336		1.73406	0.63951	0.62883	0.61657	0.61617	0.60109	0.55367	0.48029		1.73406	0.5454	0.50678	0.50519	0.50876	0.51423	0.51938	0.5214		1.73406	0.43441	0.42016	0.4306	0.44623	0.45701	0.45902	0.44664		1.73406	0.33123	0.30527	0.28407
	1.73464	0.25181	0.26264	0.24327	0.224	0.21498	0.22507	0.25273		1.73464	0.6619	0.62554	0.6308	0.62028	0.57202	0.49368	0.40877		1.73464	0.64068	0.62964	0.61728	0.61607	0.59907	0.5509	0.47725		1.73464	0.5451	0.50614	0.50521	0.50895	0.5144	0.5185	0.51995		1.73464	0.43456	0.41991	0.43063	0.44588	0.45653	0.45824	0.44563		1.73464	0.32863	0.30294	0.28252
	1.73522	0.24929	0.26046	0.2414	0.22275	0.21438	0.22443	0.25336		1.73522	0.66337	0.62628	0.63096	0.61874	0.5692	0.48982	0.40525		1.73522	0.64181	0.63046	0.61812	0.6157	0.59747	0.54804	0.47359		1.73522	0.5445	0.50582	0.50489	0.50948	0.51461	0.51777	0.51854		1.73522	0.43462	0.41931	0.43059	0.44526	0.45641	0.45833	0.44487		1.73522	0.32624	0.30091	0.28095
	1.7358	0.24688	0.25814	0.23963	0.22152	0.21431	0.2234	0.25343		1.7358	0.66491	0.62723	0.63108	0.61664	0.56656	0.4864	0.40295		1.7358	0.64274	0.63123	0.61874	0.61519	0.59648	0.54472	0.46912		1.7358	0.54356	0.50577	0.50429	0.50978	0.51446	0.51708	0.51758		1.7358	0.43471	0.41874	0.43055	0.44462	0.45655	0.45866	0.44409		1.7358	0.32392	0.29935	0.27951
	1.73638	0.24486	0.25599	0.23808	0.22045	0.2144	0.22243	0.2534		1.73638	0.66635	0.62818	0.63111	0.6145	0.56358	0.48312	0.4011		1.73638	0.6439	0.63206	0.619	0.61476	0.59542	0.54103	0.46476		1.73638	0.5428	0.5057	0.50384	0.50961	0.51369	0.51654	0.51694		1.73638	0.43504	0.41868	0.43078	0.44442	0.4565	0.45832	0.44323		1.73638	0.32152	0.29789	0.27822
	1.73696	0.24274	0.25401	0.2366	0.21949	0.21416	0.22203	0.25349		1.73696	0.66747	0.62888	0.63094	0.61287	0.55997	0.47959	0.3988		1.73696	0.6454	0.63298	0.61917	0.61427	0.59344	0.53749	0.46138		1.73696	0.54246	0.50534	0.50366	0.50919	0.51268	0.51629	0.51596		1.73696	0.43514	0.41895	0.43144	0.44487	0.45599	0.45721	0.44198		1.73696	0.31877	0.29605	0.27682
	1.73754	0.24014	0.25203	0.2351	0.2183	0.21334	0.22235	0.25364		1.73754	0.66836	0.62947	0.63049	0.61164	0.55618	0.47581	0.39588		1.73754	0.64667	0.63372	0.61952	0.61365	0.59052	0.53437	0.45863		1.73754	0.54226	0.50479	0.50351	0.50887	0.51211	0.51615	0.51437		1.73754	0.43469	0.41909	0.4322	0.44559	0.4551	0.45579	0.44022		1.73754	0.31578	0.29379	0.27502
	1.73813	0.23744	0.25007	0.23368	0.217	0.21209	0.223	0.25388		1.73813	0.66942	0.63026	0.62979	0.6102	0.55281	0.47205	0.3926		1.73813	0.64745	0.63424	0.61996	0.61319	0.5876	0.53144	0.45553		1.73813	0.54203	0.50429	0.50329	0.50867	0.51192	0.51577	0.51226		1.73813	0.43425	0.41916	0.43249	0.44604	0.45439	0.45444	0.43847		1.73813	0.31321	0.29136	0.27298
	1.73871	0.23487	0.24823	0.23226	0.216	0.21098	0.22345	0.25437		1.73871	0.67073	0.63129	0.62912	0.60805	0.54985	0.46843	0.38917		1.73871	0.64808	0.63488	0.62038	0.61305	0.58545	0.52852	0.45168		1.73871	0.54181	0.50396	0.50312	0.50825	0.51144	0.51493	0.50975		1.73871	0.43433	0.41941	0.43212	0.44598	0.45455	0.4535	0.43722		1.73871	0.31119	0.28901	0.27116
	1.73929	0.23242	0.24634	0.23066	0.21526	0.21047	0.22338	0.25488		1.73929	0.67209	0.63232	0.62862	0.6053	0.5468	0.46482	0.38605		1.73929	0.6488	0.63576	0.62072	0.61285	0.58383	0.52562	0.44745		1.73929	0.54144	0.50387	0.50303	0.50768	0.51044	0.51363	0.5074		1.73929	0.4346	0.41962	0.43143	0.44556	0.4554	0.45321	0.43641		1.73929	0.30925	0.2869	0.2698
	1.73988	0.23018	0.24428	0.22892	0.21437	0.21035	0.22276	0.25509		1.73988	0.67329	0.6332	0.62824	0.60259	0.54343	0.46125	0.38363		1.73988	0.64957	0.63678	0.62097	0.61216	0.58199	0.52255	0.44338		1.73988	0.54094	0.50398	0.50298	0.50747	0.50948	0.51224	0.50598		1.73988	0.43462	0.4196	0.43088	0.4452	0.45586	0.45316	0.43563		1.73988	0.30709	0.28502	0.26856
	1.74046	0.22805	0.24228	0.22721	0.21313	0.21008	0.22197	0.25516		1.74046	0.67428	0.63391	0.62786	0.60042	0.53995	0.45794	0.38155		1.74046	0.65052	0.63784	0.6212	0.61102	0.57968	0.51918	0.43999		1.74046	0.54073	0.50404	0.5029	0.50769	0.50912	0.51125	0.50518		1.74046	0.43444	0.41955	0.43073	0.44508	0.45534	0.45266	0.43461		1.74046	0.30481	0.28311	0.26707
	1.74104	0.22578	0.24057	0.22558	0.2118	0.20957	0.2215	0.25538		1.74104	0.67495	0.63435	0.62741	0.59884	0.53653	0.45476	0.37901		1.74104	0.65168	0.63893	0.62144	0.60981	0.57727	0.51561	0.43731		1.74104	0.54069	0.50378	0.50274	0.50787	0.50941	0.51074	0.50402		1.74104	0.43417	0.41959	0.43093	0.44502	0.45445	0.45144	0.43325		1.74104	0.30245	0.28096	0.26525
	1.74163	0.22345	0.23902	0.22397	0.21079	0.20893	0.22139	0.25562		1.74163	0.67543	0.63457	0.62676	0.59739	0.53311	0.45117	0.37574		1.74163	0.65276	0.63985	0.62158	0.60895	0.57505	0.512	0.43465		1.74163	0.54029	0.50332	0.50242	0.50774	0.50985	0.51025	0.50238		1.74163	0.43382	0.41956	0.43118	0.44492	0.45406	0.44993	0.43166		1.74163	0.30007	0.27881	0.26337
	1.74221	0.22124	0.23736	0.22246	0.21019	0.20816	0.22152	0.25573		1.74221	0.67601	0.63469	0.62587	0.59535	0.5296	0.44706	0.37229		1.74221	0.65358	0.64037	0.6216	0.6083	0.57286	0.50833	0.43127		1.74221	0.53979	0.50295	0.50192	0.50742	0.50985	0.50945	0.50065		1.74221	0.43374	0.41945	0.43118	0.44485	0.45418	0.44886	0.43016		1.74221	0.29787	0.27708	0.2617
	1.7428	0.21901	0.23555	0.22115	0.20961	0.20749	0.22199	0.2559		1.7428	0.67679	0.63471	0.62481	0.59262	0.52607	0.44292	0.3694		1.7428	0.65433	0.64059	0.62157	0.60725	0.57029	0.50448	0.42731		1.7428	0.5397	0.50273	0.50159	0.50706	0.50918	0.50841	0.49867		1.7428	0.43413	0.41941	0.43099	0.44475	0.45418	0.4486	0.42883		1.7428	0.29598	0.27574	0.26036
	1.74339	0.21667	0.23373	0.21999	0.20878	0.2071	0.2224	0.25654		1.74339	0.67753	0.63456	0.62369	0.58985	0.52268	0.43914	0.36721		1.74339	0.65503	0.6408	0.62144	0.60564	0.56739	0.50066	0.42353		1.74339	0.53969	0.50258	0.50168	0.50671	0.5081	0.50745	0.49635		1.74339	0.43455	0.41961	0.431	0.44456	0.45383	0.44859	0.42739		1.74339	0.29403	0.27435	0.25944
	1.74397	0.21479	0.23199	0.21886	0.20781	0.20677	0.22207	0.25759		1.74397	0.67798	0.63439	0.62263	0.5875	0.51936	0.43574	0.36524		1.74397	0.65572	0.64124	0.62127	0.60407	0.56462	0.49725	0.42036		1.74397	0.53929	0.5025	0.50189	0.50644	0.50699	0.50661	0.49418		1.74397	0.43469	0.42009	0.43134	0.44452	0.45336	0.44803	0.42579		1.74397	0.29157	0.27271	0.25884
	1.74456	0.21369	0.23029	0.21784	0.20673	0.20624	0.22137	0.25836		1.74456	0.67815	0.63439	0.62167	0.58532	0.51587	0.43262	0.36309		1.74456	0.65671	0.64195	0.62125	0.60307	0.56203	0.49413	0.41772		1.74456	0.53884	0.50243	0.50175	0.5062	0.50623	0.50558	0.49254		1.74456	0.43493	0.42057	0.43164	0.4448	0.45298	0.44675	0.42439		1.74456	0.28894	0.27099	0.25805
	1.74515	0.21257	0.22872	0.21693	0.20554	0.2056	0.22145	0.25846		1.74515	0.67826	0.6345	0.62065	0.58277	0.51215	0.42959	0.36086		1.74515	0.65789	0.64271	0.62137	0.60225	0.55926	0.49094	0.41516		1.74515	0.53873	0.50212	0.50129	0.50587	0.5059	0.50431	0.49112		1.74515	0.43547	0.42067	0.43163	0.44512	0.45267	0.44535	0.42317		1.74515	0.28674	0.26929	0.25662
	1.74573	0.21077	0.22726	0.21591	0.2044	0.20495	0.22241	0.25835		1.74573	0.67865	0.63444	0.61937	0.5797	0.50832	0.4266	0.35841		1.74573	0.65878	0.64331	0.62136	0.60089	0.55633	0.48781	0.412		1.74573	0.5387	0.50155	0.50093	0.50541	0.50555	0.50323	0.48946		1.74573	0.43587	0.42045	0.43152	0.44521	0.45222	0.44454	0.42178		1.74573	0.28503	0.26761	0.2547
	1.74632	0.20861	0.22576	0.2147	0.20354	0.2043	0.22313	0.25858		1.74632	0.67954	0.63408	0.61773	0.57654	0.5044	0.42363	0.35537		1.74632	0.65933	0.64377	0.62106	0.59892	0.55364	0.48516	0.40807		1.74632	0.53856	0.50115	0.50081	0.50481	0.50489	0.50244	0.48742		1.74632	0.43592	0.4203	0.43172	0.44512	0.45156	0.44428	0.42036		1.74632	0.28335	0.26602	0.25279
	1.74691	0.20641	0.2242	0.21345	0.20285	0.20368	0.22305	0.25917		1.74691	0.68059	0.63351	0.61586	0.57364	0.50055	0.42082	0.352		1.74691	0.65994	0.64417	0.62051	0.59684	0.55118	0.48288	0.40411		1.74691	0.53854	0.50119	0.50074	0.50407	0.50414	0.50135	0.48497		1.74691	0.43585	0.42041	0.43224	0.445	0.45092	0.44397	0.4192		1.74691	0.28144	0.26439	0.25141
	1.7475	0.20403	0.22268	0.21228	0.20215	0.20332	0.2225	0.25969		1.7475	0.68103	0.63293	0.61402	0.5708	0.497	0.41831	0.34907		1.7475	0.66069	0.6446	0.61982	0.59503	0.54859	0.4803	0.40108		1.7475	0.53853	0.50128	0.50064	0.50325	0.50345	0.49966	0.48217		1.7475	0.43577	0.42064	0.43275	0.44489	0.45058	0.44335	0.41819		1.7475	0.27941	0.26256	0.25064
	1.74809	0.20171	0.22139	0.21122	0.20151	0.20341	0.22188	0.25981		1.74809	0.68062	0.63233	0.61229	0.56772	0.49375	0.41577	0.34707		1.74809	0.66127	0.64505	0.61914	0.59354	0.5458	0.4768	0.39898		1.74809	0.5382	0.50093	0.50059	0.50256	0.50274	0.49794	0.47958		1.74809	0.4358	0.42084	0.43288	0.44475	0.45032	0.44241	0.41719		1.74809	0.27759	0.26069	0.25004
	1.74868	0.19988	0.22036	0.2103	0.20114	0.20385	0.22158	0.25986		1.74868	0.67989	0.63161	0.6106	0.56449	0.49059	0.41273	0.34572		1.74868	0.66166	0.64553	0.61869	0.59214	0.54316	0.47237	0.39676		1.74868	0.53764	0.50025	0.50058	0.50222	0.502	0.49667	0.47779		1.74868	0.43617	0.42098	0.43271	0.44461	0.44982	0.44113	0.41624		1.74868	0.27625	0.25903	0.24921
	1.74927	0.19843	0.21932	0.20934	0.20099	0.20415	0.22167	0.2608		1.74927	0.67934	0.63083	0.60896	0.56144	0.48729	0.40918	0.34418		1.74927	0.66224	0.64607	0.61853	0.59057	0.54075	0.46759	0.39382		1.74927	0.53714	0.49982	0.5004	0.5021	0.50122	0.4955	0.47656		1.74927	0.43664	0.4212	0.43257	0.44452	0.44922	0.43969	0.41526		1.74927	0.27515	0.25763	0.24808
	1.74986	0.19708	0.21798	0.20825	0.20066	0.2038	0.22166	0.2628		1.74986	0.67918	0.63007	0.60737	0.55865	0.48371	0.40547	0.34201		1.74986	0.6631	0.64648	0.6183	0.58889	0.53812	0.46331	0.39069		1.74986	0.53669	0.49982	0.49982	0.50172	0.50031	0.49395	0.47511		1.74986	0.43677	0.42153	0.43253	0.44462	0.44902	0.43844	0.41428		1.74986	0.27365	0.2564	0.24686
	1.75045	0.19589	0.21637	0.20718	0.19995	0.20303	0.22125	0.26467		1.75045	0.67935	0.62936	0.60567	0.5557	0.47999	0.40193	0.33959		1.75045	0.66399	0.64656	0.61763	0.58718	0.53496	0.45999	0.38784		1.75045	0.53624	0.49992	0.49914	0.50104	0.49949	0.49225	0.47294		1.75045	0.43668	0.42184	0.43244	0.44487	0.44931	0.43735	0.41345		1.75045	0.27164	0.25532	0.24582
	1.75104	0.19455	0.21472	0.20628	0.19892	0.20257	0.22071	0.26534		1.75104	0.67945	0.62873	0.60364	0.55228	0.47637	0.39886	0.33744		1.75104	0.66473	0.64643	0.6167	0.58531	0.53155	0.45744	0.38502		1.75104	0.53603	0.49986	0.49881	0.50054	0.4991	0.4908	0.47009		1.75104	0.43693	0.42194	0.43231	0.44495	0.44952	0.43624	0.4125		1.75104	0.26966	0.2543	0.24508
	1.75163	0.19265	0.2132	0.20542	0.19751	0.20267	0.22054	0.26501		1.75163	0.67905	0.62799	0.60124	0.54871	0.47282	0.39619	0.33564		1.75163	0.66532	0.64654	0.61593	0.58335	0.52836	0.45503	0.38227		1.75163	0.5361	0.49962	0.49888	0.50051	0.49906	0.48948	0.46686		1.75163	0.43752	0.42192	0.43233	0.44462	0.44912	0.43514	0.41105		1.75163	0.26798	0.25324	0.24432
	1.75222	0.19064	0.21177	0.20433	0.19594	0.20286	0.22097	0.26435		1.75222	0.67821	0.6269	0.59869	0.54532	0.46927	0.39336	0.33402		1.75222	0.66569	0.64691	0.61534	0.58162	0.52539	0.45221	0.38006		1.75222	0.53618	0.49921	0.49907	0.50063	0.49892	0.48802	0.46377		1.75222	0.4379	0.42208	0.43261	0.44405	0.44812	0.43435	0.40944		1.75222	0.26637	0.25207	0.2431
	1.75282	0.18915	0.21032	0.20297	0.19483	0.20264	0.22177	0.26404		1.75282	0.67728	0.6255	0.5963	0.54214	0.46565	0.39009	0.33226		1.75282	0.66583	0.64707	0.61472	0.58002	0.52235	0.44908	0.37831		1.75282	0.53627	0.49874	0.49909	0.50036	0.49836	0.48646	0.46117		1.75282	0.43799	0.42235	0.43304	0.44362	0.44686	0.43378	0.40815		1.75282	0.26468	0.25073	0.24154
	1.75341	0.18798	0.20899	0.20159	0.19453	0.2019	0.22265	0.26472		1.75341	0.67645	0.62399	0.59417	0.53896	0.46194	0.38694	0.33008		1.75341	0.66596	0.64688	0.61404	0.57813	0.51918	0.44601	0.37624		1.75341	0.53643	0.49829	0.49877	0.49961	0.49741	0.48515	0.45887		1.75341	0.438	0.42237	0.43347	0.44345	0.44561	0.43293	0.40715		1.75341	0.26294	0.24915	0.24027
	1.754	0.18652	0.20795	0.20044	0.19474	0.20107	0.22368	0.2662		1.754	0.67571	0.62258	0.59203	0.53564	0.45827	0.38455	0.32763		1.754	0.66607	0.64659	0.61323	0.57576	0.5162	0.44317	0.3736		1.754	0.53626	0.49793	0.49816	0.4988	0.4964	0.48418	0.45658		1.754	0.43782	0.42219	0.43384	0.44332	0.44464	0.4316	0.40622		1.754	0.26125	0.24747	0.23956
	1.7546	0.18464	0.20713	0.19959	0.19485	0.20073	0.22473	0.26767		1.7546	0.67502	0.62127	0.58952	0.53223	0.45487	0.38262	0.32557		1.7546	0.66602	0.64623	0.61209	0.57314	0.51355	0.44047	0.37096		1.7546	0.53552	0.4978	0.4975	0.49835	0.49558	0.48319	0.45414		1.7546	0.43755	0.42215	0.43408	0.44321	0.44422	0.43006	0.40532		1.7546	0.25981	0.24598	0.23901
	1.75519	0.18273	0.20629	0.19898	0.19456	0.20092	0.22537	0.26883		1.75519	0.6743	0.61981	0.58679	0.52887	0.45164	0.38029	0.32422		1.75519	0.66609	0.64576	0.61056	0.57044	0.51108	0.4376	0.3686		1.75519	0.5348	0.49776	0.49703	0.49825	0.49486	0.48171	0.45152		1.75519	0.43772	0.42234	0.43409	0.44319	0.4442	0.42866	0.40449		1.75519	0.25865	0.24464	0.2382
	1.75578	0.18104	0.20521	0.19824	0.19404	0.2011	0.22549	0.26959		1.75578	0.67333	0.61804	0.58427	0.52554	0.44828	0.3774	0.32301		1.75578	0.66657	0.64529	0.60881	0.5677	0.50854	0.43438	0.36628		1.75578	0.53456	0.49748	0.49677	0.49808	0.49389	0.47982	0.44883		1.75578	0.43831	0.42262	0.4339	0.44323	0.44401	0.42765	0.40376		1.75578	0.25747	0.24329	0.23719
	1.75638	0.1795	0.20393	0.19704	0.19341	0.20084	0.22539	0.2699		1.75638	0.67198	0.61608	0.58196	0.52211	0.44489	0.37459	0.32113		1.75638	0.66704	0.64493	0.60711	0.56502	0.5056	0.43102	0.36382		1.75638	0.53447	0.49692	0.49638	0.49752	0.49257	0.47799	0.44634		1.75638	0.43875	0.42284	0.43372	0.44327	0.44339	0.42704	0.4031		1.75638	0.25597	0.24206	0.23626
	1.75697	0.17799	0.20267	0.19563	0.1927	0.20024	0.22504	0.27017		1.75697	0.67039	0.61411	0.5794	0.51851	0.44176	0.37214	0.31851		1.75697	0.66714	0.64463	0.6056	0.56249	0.50207	0.42789	0.36139		1.75697	0.53424	0.4965	0.49561	0.49675	0.4911	0.47642	0.4443		1.75697	0.43891	0.42292	0.43369	0.44322	0.44261	0.42657	0.40243		1.75697	0.25439	0.24105	0.23557
	1.75757	0.1765	0.20143	0.19462	0.19213	0.19971	0.22444	0.27089		1.75757	0.66881	0.61221	0.57647	0.51472	0.4387	0.36962	0.31607		1.75757	0.667	0.64428	0.60437	0.56008	0.49825	0.42508	0.35908		1.75757	0.53405	0.49641	0.49471	0.49608	0.48977	0.47496	0.44262		1.75757	0.43903	0.42288	0.4337	0.44296	0.44201	0.42609	0.40178		1.75757	0.25304	0.23997	0.23512
	1.75817	0.17521	0.20017	0.19412	0.19174	0.19953	0.22417	0.27181		1.75817	0.66725	0.61052	0.57344	0.51077	0.4354	0.36673	0.31451		1.75817	0.66665	0.64384	0.60319	0.55763	0.49468	0.42248	0.35656		1.75817	0.5338	0.49638	0.49419	0.49549	0.48878	0.47341	0.44075		1.75817	0.43911	0.42288	0.43357	0.44248	0.44153	0.42571	0.40118		1.75817	0.25193	0.23863	0.23458
	1.75876	0.17435	0.19901	0.19372	0.19119	0.1997	0.22461	0.27237		1.75876	0.66561	0.609	0.57044	0.50685	0.43198	0.36366	0.31349		1.75876	0.66611	0.64321	0.60166	0.55517	0.49157	0.4197	0.35389		1.75876	0.53319	0.49603	0.49414	0.49481	0.4879	0.47149	0.43829		1.75876	0.4392	0.4231	0.43328	0.44197	0.44085	0.42522	0.40053		1.75876	0.25091	0.23727	0.2336
	1.75936	0.17363	0.19799	0.19316	0.19037	0.19996	0.2254	0.27273		1.75936	0.66387	0.60721	0.56755	0.50313	0.4287	0.36066	0.31239		1.75936	0.66565	0.64236	0.59972	0.5528	0.48879	0.41641	0.35178		1.75936	0.53244	0.49544	0.49428	0.49417	0.48683	0.46926	0.43563		1.75936	0.43946	0.4235	0.43302	0.44171	0.43994	0.42423	0.39958		1.75936	0.24982	0.23616	0.2322
	1.75996	0.17237	0.19703	0.19246	0.18968	0.19983	0.22594	0.27352		1.75996	0.66205	0.60484	0.56478	0.49959	0.42551	0.35803	0.31087		1.75996	0.66543	0.64154	0.59772	0.55035	0.48611	0.41275	0.35035		1.75996	0.53189	0.49503	0.49426	0.49386	0.4857	0.46734	0.4333		1.75996	0.43969	0.42382	0.43299	0.44179	0.43903	0.42291	0.39832		1.75996	0.24839	0.23526	0.23088
	1.76055	0.17049	0.19602	0.19165	0.18935	0.19935	0.22615	0.27472		1.76055	0.66009	0.60218	0.56193	0.49624	0.42214	0.35588	0.30893		1.76055	0.66513	0.64094	0.596	0.54765	0.48317	0.40932	0.34885		1.76055	0.53144	0.49498	0.49402	0.49364	0.48475	0.46601	0.43124		1.76055	0.43958	0.4239	0.43315	0.44184	0.43823	0.42179	0.39709		1.76055	0.24669	0.23427	0.23009
	1.76115	0.16878	0.19488	0.19075	0.18924	0.19911	0.22635	0.27584		1.76115	0.65812	0.59969	0.55871	0.49301	0.4186	0.35377	0.30694		1.76115	0.66449	0.6403	0.59445	0.54486	0.47981	0.40641	0.3469		1.76115	0.53114	0.49499	0.49369	0.49291	0.48385	0.46481	0.42911		1.76115	0.43937	0.42391	0.4332	0.44137	0.43748	0.42089	0.39635		1.76115	0.2452	0.23305	0.22967
	1.76175	0.1677	0.19369	0.18984	0.18909	0.19937	0.22674	0.27676		1.76175	0.65624	0.59746	0.55522	0.48957	0.41508	0.35134	0.30531		1.76175	0.66372	0.63935	0.59272	0.54216	0.47646	0.40385	0.34484		1.76175	0.5312	0.4948	0.49335	0.49161	0.48289	0.46326	0.42668		1.76175	0.43937	0.42399	0.43304	0.44044	0.43689	0.41983	0.39616		1.76175	0.24408	0.2319	0.2293
	1.76235	0.16677	0.19263	0.18902	0.18885	0.19964	0.22726	0.27768		1.76235	0.65412	0.59519	0.55184	0.48574	0.41176	0.34892	0.30402		1.76235	0.66309	0.63827	0.5907	0.53945	0.47341	0.40145	0.34306		1.76235	0.5313	0.49442	0.4929	0.49045	0.48191	0.46134	0.42415		1.76235	0.43936	0.42402	0.43295	0.43968	0.43649	0.41864	0.39623		1.76235	0.24297	0.23114	0.22894
	1.76295	0.16555	0.1917	0.18835	0.18862	0.19944	0.22775	0.27858		1.76295	0.65153	0.59265	0.54867	0.48188	0.40879	0.34665	0.30275		1.76295	0.6625	0.6373	0.58873	0.53653	0.4703	0.3992	0.34136		1.76295	0.531	0.49401	0.49228	0.48995	0.48094	0.45932	0.42196		1.76295	0.43912	0.42379	0.43314	0.43939	0.43616	0.41775	0.39601		1.76295	0.24157	0.2307	0.22871
	1.76355	0.16427	0.19071	0.18778	0.18824	0.19896	0.22818	0.27924		1.76355	0.64889	0.58989	0.54557	0.47836	0.40607	0.34409	0.30136		1.76355	0.66176	0.63645	0.58703	0.53354	0.46693	0.3968	0.33929		1.76355	0.53046	0.49374	0.4917	0.48969	0.47979	0.45749	0.42011		1.76355	0.43909	0.42355	0.43329	0.43917	0.4358	0.41726	0.39527		1.76355	0.24001	0.23019	0.22851
	1.76415	0.16314	0.18963	0.1872	0.18746	0.19876	0.22857	0.27959		1.76415	0.64649	0.58715	0.54247	0.47511	0.40328	0.34133	0.29997		1.76415	0.66095	0.6355	0.58533	0.53075	0.46351	0.39398	0.33707		1.76415	0.53006	0.49356	0.49131	0.48903	0.47824	0.45577	0.41816		1.76415	0.43952	0.42351	0.43313	0.43863	0.4353	0.4167	0.39448		1.76415	0.2385	0.22922	0.22804
	1.76475	0.16209	0.18869	0.18655	0.18647	0.199	0.22891	0.28001		1.76475	0.64402	0.58454	0.53937	0.47186	0.40015	0.33916	0.29867		1.76475	0.66018	0.63414	0.58329	0.5281	0.4602	0.39104	0.33524		1.76475	0.52979	0.4932	0.49085	0.48797	0.47637	0.45398	0.4161		1.76475	0.44002	0.42361	0.43288	0.43798	0.43459	0.41577	0.39409		1.76475	0.23716	0.22784	0.22718
	1.76535	0.161	0.18798	0.1859	0.1858	0.19927	0.22925	0.28104		1.76535	0.6413	0.58196	0.53617	0.46847	0.39688	0.33765	0.29744		1.76535	0.65941	0.63239	0.58091	0.52539	0.45693	0.3884	0.33377		1.76535	0.52957	0.49267	0.49025	0.48696	0.47474	0.45234	0.41429		1.76535	0.44035	0.42379	0.43277	0.43756	0.4338	0.41483	0.3938		1.76535	0.23615	0.22652	0.22621
	1.76595	0.15977	0.18727	0.18531	0.18557	0.19905	0.22957	0.28273		1.76595	0.63859	0.57922	0.53277	0.465	0.39372	0.33592	0.29628		1.76595	0.6586	0.63067	0.57837	0.52259	0.45362	0.38613	0.33226		1.76595	0.52942	0.49229	0.48969	0.48633	0.47375	0.45082	0.41251		1.76595	0.44069	0.42407	0.43261	0.43726	0.43305	0.41416	0.39313		1.76595	0.23562	0.22569	0.22552
	1.76655	0.15839	0.18642	0.18475	0.18546	0.19857	0.22996	0.28451		1.76655	0.63582	0.57622	0.52919	0.46163	0.39064	0.3336	0.29507		1.76655	0.65782	0.62915	0.5758	0.51962	0.45025	0.38403	0.33062		1.76655	0.52904	0.49212	0.48916	0.48606	0.47323	0.4488	0.41034		1.76655	0.44104	0.42424	0.43222	0.43692	0.43231	0.41335	0.39231		1.76655	0.23527	0.22529	0.22518
	1.76715	0.15717	0.18558	0.18419	0.18524	0.19846	0.2306	0.28577		1.76715	0.63271	0.57298	0.52552	0.45838	0.38755	0.33125	0.29364		1.76715	0.65686	0.62768	0.57323	0.51646	0.44698	0.38196	0.32889		1.76715	0.52816	0.49195	0.48847	0.48567	0.4725	0.44627	0.408		1.76715	0.44116	0.42421	0.43173	0.43666	0.43158	0.41233	0.39189		1.76715	0.23463	0.22481	0.22492
	1.76776	0.15643	0.18477	0.18357	0.18498	0.19886	0.23171	0.28635		1.76776	0.62953	0.56975	0.52188	0.45496	0.38461	0.32933	0.29214		1.76776	0.65541	0.62623	0.57078	0.51324	0.44403	0.3797	0.32703		1.76776	0.52732	0.49161	0.48775	0.48478	0.47116	0.44408	0.40598		1.76776	0.44118	0.42419	0.43123	0.43644	0.43072	0.41153	0.39191		1.76776	0.23359	0.22388	0.22439
	1.76836	0.15601	0.18388	0.18289	0.18477	0.19943	0.23315	0.2868		1.76836	0.62654	0.56666	0.51834	0.45115	0.38173	0.32771	0.29086		1.76836	0.65365	0.62479	0.56855	0.51005	0.44146	0.37718	0.32507		1.76836	0.52722	0.4911	0.48723	0.48353	0.46944	0.44262	0.40427		1.76836	0.44115	0.42435	0.43089	0.43607	0.42965	0.41081	0.39187		1.76836	0.23235	0.22262	0.22349
	1.76896	0.15541	0.18301	0.18223	0.18453	0.19983	0.23419	0.28782		1.76896	0.62341	0.56369	0.51495	0.44721	0.37884	0.32597	0.28996		1.76896	0.65208	0.62323	0.56642	0.50685	0.43896	0.37459	0.32315		1.76896	0.52756	0.49064	0.48681	0.4824	0.46788	0.44138	0.40256		1.76896	0.44094	0.42462	0.4311	0.43561	0.42864	0.40971	0.39142		1.76896	0.23124	0.22137	0.22257
	1.76957	0.15449	0.18237	0.18165	0.18422	0.19998	0.2345	0.28939		1.76957	0.61995	0.56074	0.51162	0.44357	0.37623	0.32378	0.28934		1.76957	0.65085	0.62142	0.56418	0.50361	0.43605	0.3721	0.32148		1.76957	0.52762	0.49032	0.48634	0.4816	0.46674	0.43988	0.40042		1.76957	0.44078	0.42472	0.43172	0.43516	0.42802	0.40846	0.39077		1.76957	0.23045	0.22041	0.22205
	1.77017	0.15348	0.18193	0.18119	0.18406	0.20006	0.23477	0.29078		1.77017	0.6165	0.55769	0.50809	0.44045	0.37404	0.3213	0.28874		1.77017	0.64982	0.61943	0.56174	0.50036	0.43265	0.36973	0.32		1.77017	0.5274	0.49003	0.48589	0.48099	0.46592	0.43806	0.39762		1.77017	0.44105	0.42454	0.43209	0.43479	0.42775	0.40767	0.39025		1.77017	0.22981	0.21984	0.22192
	1.77078	0.15243	0.18147	0.1809	0.18422	0.20032	0.23546	0.29166		1.77078	0.61326	0.5545	0.50423	0.43767	0.37184	0.31905	0.28781		1.77078	0.64881	0.61738	0.5591	0.49712	0.42916	0.36742	0.31844		1.77078	0.52704	0.48968	0.48547	0.48032	0.46509	0.436	0.39464		1.77078	0.44136	0.42428	0.43189	0.43454	0.42753	0.40726	0.38989		1.77078	0.22902	0.21959	0.22189
	1.77138	0.15138	0.18078	0.18065	0.18458	0.20074	0.23604	0.29237		1.77138	0.6099	0.55112	0.50028	0.43481	0.3692	0.31728	0.28631		1.77138	0.64744	0.61535	0.55632	0.49387	0.42597	0.36499	0.31687		1.77138	0.5263	0.4893	0.48488	0.47941	0.46388	0.43385	0.39218		1.77138	0.44123	0.42418	0.43141	0.43427	0.42703	0.40647	0.38959		1.77138	0.22806	0.21938	0.22174
	1.77199	0.15052	0.17985	0.18041	0.18477	0.20103	0.23609	0.29327		1.77199	0.60633	0.54752	0.49656	0.43153	0.36616	0.31581	0.28444		1.77199	0.64555	0.61335	0.55352	0.49066	0.42317	0.36245	0.31561		1.77199	0.52532	0.48886	0.48405	0.4782	0.46212	0.43175	0.39058		1.77199	0.44103	0.42418	0.43098	0.43385	0.42622	0.40499	0.38941		1.77199	0.22716	0.21889	0.22146
	1.77259	0.14984	0.17902	0.18018	0.18464	0.20096	0.23601	0.29455		1.77259	0.60299	0.54373	0.49314	0.42796	0.36312	0.31451	0.28261		1.77259	0.6435	0.61138	0.55084	0.48757	0.42057	0.36007	0.31464		1.77259	0.5247	0.48841	0.48307	0.47679	0.46006	0.42993	0.38951		1.77259	0.44123	0.42421	0.43064	0.4334	0.4253	0.40349	0.3895		1.77259	0.22636	0.21804	0.22112
	1.7732	0.14917	0.17854	0.17981	0.18443	0.20075	0.23629	0.29636		1.7732	0.59988	0.54001	0.48989	0.42432	0.36037	0.31318	0.28107		1.7732	0.64166	0.60954	0.54818	0.48455	0.41794	0.35793	0.31364		1.7732	0.52448	0.48807	0.48203	0.47541	0.45834	0.42858	0.3884		1.7732	0.44144	0.42427	0.43037	0.43301	0.42449	0.40289	0.38972		1.7732	0.22549	0.21713	0.22078
	1.7738	0.14859	0.1783	0.17924	0.1843	0.20081	0.23701	0.2984		1.7738	0.59649	0.53656	0.48664	0.42071	0.3577	0.31144	0.27983		1.7738	0.63989	0.60777	0.54536	0.48154	0.41529	0.35597	0.31241		1.7738	0.52421	0.48773	0.48114	0.47432	0.45721	0.42741	0.38727		1.7738	0.44131	0.42426	0.43021	0.43254	0.42386	0.40312	0.38984		1.7738	0.22464	0.21648	0.22044
	1.77441	0.14809	0.17797	0.17869	0.18419	0.2011	0.23811	0.29995		1.77441	0.59286	0.53336	0.48326	0.41725	0.35489	0.3091	0.27891		1.77441	0.63798	0.60582	0.54242	0.47859	0.4128	0.3541	0.3109		1.77441	0.5238	0.48716	0.48053	0.47367	0.45609	0.42585	0.38627		1.77441	0.44127	0.42408	0.43008	0.43202	0.42325	0.40335	0.38995		1.77441	0.22389	0.21606	0.22001
	1.77502	0.14732	0.17736	0.17838	0.18407	0.20132	0.23942	0.30086		1.77502	0.58931	0.53013	0.47967	0.41406	0.3521	0.30656	0.27834		1.77502	0.636	0.6035	0.53948	0.47574	0.41046	0.35213	0.30917		1.77502	0.52334	0.48647	0.48008	0.47318	0.45449	0.42389	0.3848		1.77502	0.44162	0.4239	0.42996	0.43157	0.42245	0.4031	0.39006		1.77502	0.22307	0.21567	0.21936
	1.77563	0.14615	0.17652	0.17814	0.18388	0.20158	0.24059	0.3015		1.77563	0.58572	0.52669	0.4759	0.41098	0.34949	0.30451	0.27803		1.77563	0.63389	0.60096	0.53661	0.4729	0.40796	0.34992	0.30764		1.77563	0.52277	0.48596	0.47951	0.47237	0.45267	0.42218	0.3824		1.77563	0.44195	0.42395	0.4299	0.43129	0.42142	0.40256	0.39		1.77563	0.22208	0.21522	0.21859
	1.77624	0.14491	0.17559	0.17773	0.18347	0.20221	0.24144	0.30213		1.77624	0.58194	0.52309	0.47202	0.40776	0.34696	0.30316	0.27778		1.77624	0.63154	0.59849	0.53388	0.47005	0.40505	0.34763	0.3067		1.77624	0.52222	0.48556	0.47866	0.47111	0.45107	0.42091	0.37982		1.77624	0.44213	0.42417	0.42989	0.43108	0.42042	0.40199	0.38999		1.77624	0.22118	0.21465	0.21802
	1.77684	0.14375	0.17478	0.17718	0.18295	0.20313	0.24204	0.30282		1.77684	0.57819	0.5195	0.46818	0.40437	0.34435	0.30224	0.27726		1.77684	0.62929	0.5962	0.53123	0.46713	0.40177	0.3455	0.30621		1.77684	0.52195	0.48495	0.4777	0.46967	0.44964	0.4194	0.37805		1.77684	0.44243	0.42428	0.42973	0.43065	0.41967	0.40148	0.39028		1.77684	0.22057	0.21393	0.21792
	1.77745	0.14259	0.17417	0.17676	0.18272	0.20388	0.24252	0.30369		1.77745	0.57442	0.5159	0.4646	0.40099	0.34165	0.30146	0.27645		1.77745	0.62736	0.59399	0.52855	0.46396	0.39846	0.34365	0.30571		1.77745	0.52173	0.48418	0.47694	0.46832	0.44816	0.41727	0.37681		1.77745	0.44271	0.42411	0.42936	0.42981	0.41904	0.40096	0.3906		1.77745	0.22012	0.21319	0.21808
	1.77806	0.14168	0.17365	0.17649	0.18284	0.20416	0.24301	0.30486		1.77806	0.57045	0.51217	0.46133	0.39775	0.33909	0.30045	0.27564		1.77806	0.62534	0.59166	0.52585	0.46057	0.39544	0.342	0.3048		1.77806	0.5212	0.48354	0.4764	0.46705	0.44659	0.41494	0.3753		1.77806	0.44267	0.42377	0.42897	0.42889	0.41841	0.40038	0.39041		1.77806	0.21968	0.21276	0.21802
	1.77867	0.14134	0.17308	0.17618	0.18309	0.20419	0.24353	0.3063		1.77867	0.56644	0.50847	0.45805	0.39459	0.33698	0.2988	0.27488		1.77867	0.62288	0.58921	0.52305	0.4573	0.39283	0.34026	0.3034		1.77867	0.52052	0.48305	0.47576	0.4658	0.445	0.41293	0.37339		1.77867	0.44248	0.42353	0.4287	0.42822	0.41787	0.39974	0.38963		1.77867	0.21917	0.2128	0.21756
	1.77928	0.14123	0.17256	0.17577	0.18337	0.20422	0.24401	0.30785		1.77928	0.56251	0.50508	0.45437	0.39147	0.33529	0.29659	0.27385		1.77928	0.62036	0.58668	0.51989	0.45424	0.39039	0.33804	0.30164		1.77928	0.52011	0.48249	0.475	0.46451	0.44344	0.41138	0.37143		1.77928	0.44237	0.42348	0.42844	0.42764	0.41729	0.39919	0.38888		1.77928	0.21842	0.21293	0.21705
	1.77989	0.14089	0.17221	0.1754	0.18362	0.20425	0.24462	0.30954		1.77989	0.55843	0.50184	0.4505	0.38838	0.33357	0.29443	0.27268		1.77989	0.61807	0.58401	0.51634	0.45111	0.3877	0.33558	0.29975		1.77989	0.51991	0.48187	0.47425	0.46313	0.44187	0.41014	0.36977		1.77989	0.44231	0.4234	0.42804	0.42695	0.41641	0.39883	0.38889		1.77989	0.21743	0.21268	0.2169
	1.7805	0.14033	0.17199	0.17531	0.18365	0.20443	0.24548	0.31137		1.7805	0.55421	0.49838	0.44699	0.38541	0.3316	0.29274	0.27197		1.7805	0.61569	0.58117	0.51281	0.4479	0.38486	0.33361	0.29807		1.7805	0.51958	0.48142	0.47351	0.46185	0.44032	0.40896	0.36861		1.7805	0.44237	0.4231	0.42758	0.42624	0.4154	0.39843	0.38976		1.7805	0.21651	0.21197	0.21704
	1.78112	0.13955	0.17171	0.17554	0.18344	0.20492	0.24643	0.31295		1.78112	0.55017	0.4947	0.44385	0.38264	0.32947	0.29147	0.27175		1.78112	0.61307	0.57835	0.50966	0.44495	0.38231	0.33231	0.29697		1.78112	0.51907	0.48109	0.4727	0.46095	0.43886	0.40749	0.36764		1.78112	0.44263	0.42258	0.42732	0.42561	0.4147	0.39785	0.39062		1.78112	0.2159	0.21109	0.21712
	1.78173	0.13857	0.17133	0.17568	0.18328	0.2055	0.24727	0.31394		1.78173	0.54632	0.49105	0.44053	0.3799	0.32728	0.29045	0.2714		1.78173	0.61059	0.57559	0.50677	0.44223	0.38007	0.3311	0.29637		1.78173	0.51849	0.48061	0.47184	0.46017	0.43747	0.40561	0.36643		1.78173	0.44267	0.42202	0.42734	0.425	0.41444	0.39716	0.39067		1.78173	0.21549	0.21039	0.21703
	1.78234	0.13778	0.17094	0.17524	0.1834	0.20607	0.24802	0.31469		1.78234	0.54229	0.48745	0.43674	0.37697	0.32509	0.28944	0.27067		1.78234	0.60815	0.57269	0.50394	0.43924	0.37785	0.32953	0.29572		1.78234	0.51772	0.47988	0.47091	0.45891	0.436	0.40366	0.36527		1.78234	0.44216	0.42179	0.42736	0.42436	0.41426	0.39646	0.39021		1.78234	0.21514	0.21	0.21688
	1.78295	0.13737	0.17055	0.17434	0.18362	0.20673	0.24862	0.31565		1.78295	0.53803	0.48384	0.43281	0.37379	0.32286	0.28817	0.26981		1.78295	0.60532	0.56968	0.50114	0.43575	0.37556	0.32768	0.29478		1.78295	0.51682	0.47908	0.46988	0.4572	0.43434	0.40194	0.36439		1.78295	0.44156	0.42199	0.42699	0.42385	0.41365	0.39582	0.39		1.78295	0.21491	0.2097	0.21665
	1.78357	0.13712	0.17005	0.17356	0.18377	0.20732	0.24906	0.31674		1.78357	0.53381	0.48025	0.42916	0.37057	0.32056	0.2864	0.26898		1.78357	0.60233	0.56676	0.49831	0.4322	0.3732	0.32568	0.29393		1.78357	0.516	0.47822	0.46873	0.45565	0.43262	0.40041	0.36303		1.78357	0.44139	0.4223	0.42636	0.42365	0.41266	0.39542	0.3903		1.78357	0.21472	0.20927	0.21638
	1.78418	0.13683	0.16955	0.17324	0.18384	0.20772	0.24977	0.31787		1.78418	0.52949	0.47665	0.42585	0.36765	0.31836	0.2842	0.26845		1.78418	0.59955	0.56396	0.49533	0.42926	0.37073	0.3236	0.29334		1.78418	0.51507	0.47724	0.46766	0.45447	0.43121	0.39894	0.36061		1.78418	0.44147	0.42249	0.42589	0.42357	0.41175	0.3954	0.39077		1.78418	0.21433	0.20882	0.21626
	1.7848	0.13657	0.16909	0.17325	0.18384	0.20826	0.25129	0.31932		1.7848	0.52495	0.47286	0.42262	0.36506	0.31643	0.28213	0.26853		1.7848	0.59673	0.56116	0.49233	0.42698	0.36816	0.32163	0.29266		1.7848	0.51399	0.47637	0.46684	0.45335	0.42998	0.3974	0.3579		1.7848	0.44156	0.42258	0.42569	0.4233	0.41112	0.3955	0.39095		1.7848	0.21376	0.20855	0.21628
	1.78541	0.13631	0.16851	0.17329	0.18373	0.20904	0.25341	0.3211		1.78541	0.52067	0.46882	0.41929	0.36251	0.31464	0.28066	0.26881		1.78541	0.59371	0.55824	0.4894	0.42471	0.36567	0.31992	0.29187		1.78541	0.51321	0.47572	0.46616	0.45206	0.42848	0.39576	0.35597		1.78541	0.44168	0.42256	0.42549	0.42282	0.41051	0.39518	0.39084		1.78541	0.2132	0.20843	0.21627
	1.78602	0.13588	0.16783	0.17323	0.18369	0.20975	0.25518	0.32268		1.78602	0.51686	0.46481	0.41595	0.3599	0.31283	0.27969	0.2686		1.78602	0.59072	0.55515	0.48638	0.42198	0.36337	0.31845	0.29135		1.78602	0.51278	0.47497	0.46543	0.45072	0.42672	0.39409	0.35489		1.78602	0.44174	0.42238	0.42525	0.42226	0.40964	0.3944	0.39093		1.78602	0.21268	0.20833	0.21633
	1.78664	0.13525	0.16722	0.17314	0.18378	0.21037	0.25644	0.32408		1.78664	0.51326	0.46097	0.41265	0.35723	0.31097	0.27892	0.26791		1.78664	0.58778	0.55201	0.48322	0.41894	0.36125	0.31707	0.29101		1.78664	0.51237	0.47411	0.46459	0.44939	0.42491	0.39233	0.35427		1.78664	0.44175	0.42217	0.42497	0.42169	0.40867	0.39349	0.39134		1.78664	0.21217	0.20815	0.21649
	1.78726	0.13452	0.16677	0.17313	0.18398	0.211	0.25744	0.32558		1.78726	0.50964	0.45724	0.4094	0.35449	0.30907	0.27812	0.267		1.78726	0.58479	0.54898	0.47996	0.41585	0.3592	0.31569	0.2906		1.78726	0.51185	0.47324	0.46362	0.44808	0.42314	0.39042	0.35375		1.78726	0.44179	0.42202	0.42465	0.42116	0.40788	0.3928	0.39192		1.78726	0.21166	0.20785	0.21673
	1.78787	0.13384	0.1665	0.17321	0.18422	0.21163	0.25842	0.32735		1.78787	0.50589	0.45356	0.40613	0.35168	0.30707	0.27719	0.26613		1.78787	0.58177	0.54613	0.47665	0.41287	0.35708	0.31432	0.29		1.78787	0.51125	0.47245	0.46246	0.44681	0.42143	0.38836	0.35316		1.78787	0.44189	0.42193	0.42429	0.42066	0.4074	0.39251	0.39243		1.78787	0.21116	0.20747	0.21692
	1.78849	0.13333	0.16636	0.17328	0.18446	0.21223	0.25948	0.32926		1.78849	0.50192	0.44986	0.4028	0.34892	0.30499	0.27626	0.26539		1.78849	0.57881	0.54337	0.47331	0.41005	0.35473	0.31297	0.28926		1.78849	0.51059	0.47177	0.46115	0.4456	0.41977	0.38633	0.35241		1.78849	0.44192	0.42181	0.42387	0.42009	0.40715	0.39251	0.39272		1.78849	0.21075	0.20709	0.217
	1.78911	0.13298	0.1663	0.17325	0.1847	0.21285	0.26058	0.331		1.78911	0.49769	0.44617	0.39949	0.3463	0.3029	0.27545	0.26478		1.78911	0.5759	0.54051	0.46998	0.40729	0.3521	0.31168	0.28847		1.78911	0.50985	0.47115	0.45986	0.44444	0.41821	0.38463	0.35156		1.78911	0.44178	0.42161	0.42342	0.41937	0.4069	0.39244	0.39282		1.78911	0.21044	0.20679	0.21695
	1.78972	0.13269	0.16626	0.17312	0.18497	0.2136	0.26167	0.33246		1.78972	0.49331	0.44255	0.39633	0.34387	0.30089	0.27466	0.26421		1.78972	0.5729	0.53746	0.46671	0.40446	0.34928	0.31048	0.28771		1.78972	0.50904	0.47054	0.45872	0.44328	0.41677	0.38339	0.35071		1.78972	0.44151	0.42127	0.423	0.41852	0.40644	0.39206	0.39293		1.78972	0.21016	0.20662	0.21685
	1.79034	0.13238	0.16613	0.17294	0.18529	0.21454	0.26274	0.33382		1.79034	0.48889	0.43902	0.39336	0.34157	0.29894	0.27367	0.26358		1.79034	0.56969	0.53428	0.46354	0.40153	0.34656	0.30932	0.28699		1.79034	0.50821	0.46993	0.45772	0.44205	0.41542	0.38242	0.34983		1.79034	0.4412	0.42084	0.42264	0.41768	0.40567	0.39142	0.3933		1.79034	0.2098	0.20655	0.21685
	1.79096	0.132	0.16582	0.17278	0.18569	0.21561	0.26388	0.33532		1.79096	0.48445	0.43552	0.39046	0.33925	0.29697	0.27236	0.2629		1.79096	0.56629	0.53108	0.46049	0.39853	0.34421	0.30808	0.28624		1.79096	0.50735	0.46923	0.45678	0.44073	0.41408	0.38134	0.34884		1.79096	0.44091	0.42041	0.42228	0.41693	0.40462	0.39075	0.39395		1.79096	0.20937	0.20649	0.21699
	1.79158	0.13159	0.16538	0.17269	0.18618	0.21664	0.26513	0.3371		1.79158	0.48001	0.43203	0.3875	0.33684	0.295	0.27078	0.26228		1.79158	0.56278	0.52789	0.45744	0.39559	0.34227	0.30667	0.28542		1.79158	0.50649	0.46834	0.45583	0.43931	0.41267	0.37996	0.34772		1.79158	0.44077	0.42006	0.42186	0.41628	0.40345	0.39022	0.39462		1.79158	0.20896	0.20635	0.21718
	1.7922	0.13116	0.1649	0.17271	0.18673	0.21743	0.26649	0.3391		1.7922	0.47563	0.42857	0.38435	0.33433	0.29313	0.26909	0.26186		1.7922	0.55926	0.52467	0.45426	0.3928	0.34052	0.30515	0.28456		1.7922	0.50566	0.4673	0.45489	0.43784	0.41116	0.37841	0.34654		1.7922	0.44079	0.41982	0.42133	0.41563	0.40238	0.38991	0.3951		1.7922	0.20864	0.20617	0.21737
	1.79282	0.13072	0.1645	0.17284	0.18722	0.21784	0.26789	0.34111		1.79282	0.47133	0.42523	0.38101	0.33176	0.2914	0.26745	0.26172		1.79282	0.55578	0.52143	0.45098	0.39016	0.33873	0.30366	0.28371		1.79282	0.5048	0.46622	0.45396	0.43643	0.4096	0.37693	0.3454		1.79282	0.44081	0.41971	0.4207	0.41495	0.40155	0.38978	0.39546		1.79282	0.20844	0.20603	0.21751
	1.79344	0.13033	0.16424	0.17302	0.18762	0.21803	0.26931	0.3429		1.79344	0.46713	0.42201	0.3776	0.32914	0.28978	0.26602	0.26177		1.79344	0.55224	0.51821	0.44774	0.38758	0.3369	0.30226	0.2829		1.79344	0.50383	0.46524	0.45305	0.43514	0.40806	0.37559	0.34437		1.79344	0.44072	0.4197	0.42002	0.4143	0.40105	0.38976	0.39582		1.79344	0.20835	0.206	0.21759
	1.79406	0.13002	0.16418	0.1731	0.18791	0.21834	0.27072	0.34446		1.79406	0.46316	0.4188	0.37431	0.32649	0.28818	0.26493	0.2618		1.79406	0.54856	0.51504	0.44468	0.38498	0.33508	0.30086	0.28215		1.79406	0.50285	0.46437	0.45207	0.43397	0.40652	0.37426	0.34341		1.79406	0.4406	0.41968	0.41939	0.41375	0.40081	0.38973	0.39617		1.79406	0.20831	0.20598	0.21762
	1.79468	0.12977	0.16428	0.17303	0.18816	0.21902	0.27208	0.34601		1.79468	0.45945	0.41546	0.37122	0.32385	0.28656	0.26426	0.26169		1.79468	0.54487	0.51189	0.44179	0.38234	0.33326	0.29939	0.28155		1.79468	0.50198	0.46357	0.45094	0.43278	0.40494	0.37279	0.34249		1.79468	0.44053	0.41951	0.4189	0.41325	0.40063	0.38964	0.39651		1.79468	0.20825	0.20586	0.21771
	1.7953	0.12955	0.16444	0.17286	0.18841	0.21998	0.27339	0.34773		1.7953	0.45584	0.41197	0.3683	0.32128	0.28494	0.26393	0.26148		1.7953	0.54133	0.50867	0.439	0.37972	0.33138	0.29797	0.28117		1.7953	0.50116	0.46274	0.44969	0.43139	0.40336	0.37123	0.3416		1.7953	0.44053	0.41913	0.41854	0.41276	0.40033	0.38948	0.39698		1.7953	0.20814	0.2056	0.21798
	1.79592	0.12941	0.16455	0.17267	0.1887	0.22103	0.2747	0.34962		1.79592	0.45218	0.40836	0.36547	0.31886	0.28339	0.26372	0.2613		1.79592	0.53793	0.50537	0.43622	0.37717	0.32939	0.29679	0.28105		1.79592	0.50027	0.46187	0.44842	0.42981	0.40189	0.36972	0.34074		1.79592	0.44061	0.41862	0.41825	0.41227	0.39987	0.38931	0.39776		1.79592	0.20808	0.20533	0.21841
	1.79655	0.12936	0.16452	0.17251	0.18902	0.22199	0.27612	0.35156		1.79655	0.44844	0.40475	0.36262	0.31668	0.28196	0.26329	0.26122		1.79655	0.5346	0.50207	0.43342	0.3747	0.32728	0.29588	0.28102		1.79655	0.49926	0.46096	0.4472	0.42813	0.40058	0.36841	0.33984		1.79655	0.44071	0.41818	0.41795	0.41178	0.39933	0.38914	0.39884		1.79655	0.20812	0.2052	0.21888
	1.79717	0.12928	0.1643	0.17247	0.18933	0.22281	0.27761	0.35346		1.79717	0.44462	0.40121	0.35968	0.31471	0.28062	0.26242	0.26122		1.79717	0.53136	0.49886	0.43057	0.37228	0.32514	0.29502	0.28085		1.79717	0.49816	0.46005	0.44605	0.42643	0.3994	0.36737	0.33898		1.79717	0.44066	0.41787	0.41757	0.41126	0.39878	0.38895	0.39999		1.79717	0.20818	0.20523	0.2192
	1.79779	0.12907	0.16395	0.17259	0.18962	0.22351	0.279	0.35521		1.79779	0.44073	0.39778	0.35669	0.31284	0.2793	0.26117	0.26128		1.79779	0.5281	0.49581	0.42766	0.36982	0.32312	0.29402	0.2804		1.79779	0.49701	0.45913	0.44491	0.42477	0.39822	0.36655	0.33832		1.79779	0.44036	0.41765	0.41712	0.41071	0.39823	0.38876	0.40086		1.79779	0.20813	0.20536	0.21933
	1.79841	0.12874	0.16358	0.17288	0.18995	0.22417	0.28026	0.35674		1.79841	0.43683	0.39444	0.35375	0.31093	0.27795	0.25981	0.26138		1.79841	0.52466	0.49284	0.42468	0.36728	0.32133	0.29289	0.27981		1.79841	0.49587	0.45814	0.44369	0.42325	0.39686	0.3658	0.33788		1.79841	0.43994	0.41742	0.41661	0.41014	0.39761	0.38871	0.40133		1.79841	0.20793	0.20553	0.21939
	1.79904	0.12837	0.16333	0.17328	0.19039	0.22493	0.28154	0.35808		1.79904	0.43296	0.39117	0.35097	0.30891	0.27653	0.25862	0.26142		1.79904	0.5211	0.48979	0.42163	0.36471	0.31978	0.29173	0.27931		1.79904	0.49487	0.45702	0.44234	0.42194	0.3953	0.36503	0.33763		1.79904	0.43951	0.41711	0.4161	0.40961	0.39694	0.3889	0.40156		1.79904	0.20768	0.2057	0.21956
	1.79966	0.12807	0.16327	0.17371	0.19101	0.22592	0.28302	0.35935		1.79966	0.4291	0.38797	0.34842	0.30682	0.27507	0.25775	0.2613		1.79966	0.51764	0.48661	0.41854	0.36225	0.31839	0.29058	0.27908		1.79966	0.49399	0.45581	0.44089	0.42078	0.39364	0.36416	0.33752		1.79966	0.43911	0.41671	0.41562	0.4092	0.39632	0.38926	0.40186		1.79966	0.20748	0.20586	0.21991
	1.80029	0.12787	0.16333	0.17409	0.19177	0.22715	0.28478	0.36074		1.80029	0.42534	0.38491	0.34605	0.3047	0.2736	0.2572	0.26097		1.80029	0.51436	0.48337	0.4155	0.35999	0.31704	0.28948	0.27913		1.80029	0.49312	0.45462	0.43949	0.41968	0.39199	0.36313	0.33745		1.80029	0.43875	0.41624	0.41519	0.40889	0.39588	0.38962	0.40244		1.80029	0.20745	0.20607	0.22035
	1.80091	0.12772	0.16339	0.17435	0.19255	0.22846	0.2867	0.36239		1.80091	0.42174	0.38197	0.34372	0.30258	0.27217	0.25686	0.26042		1.80091	0.51117	0.48018	0.41263	0.35784	0.3156	0.28848	0.27931		1.80091	0.49222	0.45349	0.43828	0.41851	0.39039	0.36197	0.33715		1.80091	0.43849	0.41577	0.41477	0.40853	0.3956	0.38982	0.40328		1.80091	0.20761	0.20636	0.22078
	1.80154	0.12762	0.16337	0.17446	0.19328	0.22962	0.28853	0.36433		1.80154	0.41822	0.37902	0.3413	0.30047	0.27081	0.25654	0.25971		1.80154	0.50795	0.47709	0.40992	0.35564	0.31395	0.28761	0.27937		1.80154	0.49129	0.45235	0.43725	0.41724	0.38884	0.36074	0.33647		1.80154	0.43829	0.41533	0.41433	0.40793	0.39533	0.38982	0.40419		1.80154	0.20784	0.20666	0.22116
	1.80217	0.1276	0.16328	0.17449	0.19397	0.23058	0.29007	0.36646		1.80217	0.41463	0.37594	0.33872	0.29841	0.26951	0.2561	0.25904		1.80217	0.50462	0.4741	0.40722	0.35332	0.31212	0.28687	0.27914		1.80217	0.49032	0.45118	0.43635	0.41588	0.38737	0.35951	0.33559		1.80217	0.43812	0.41499	0.4139	0.40711	0.39493	0.38963	0.40498		1.80217	0.20802	0.20684	0.22156
	1.80279	0.12768	0.16316	0.17455	0.19461	0.2314	0.29139	0.36865		1.80279	0.41092	0.37272	0.33606	0.29638	0.26824	0.25545	0.25857		1.80279	0.50116	0.47115	0.40439	0.3509	0.31027	0.28614	0.27872		1.80279	0.48932	0.45002	0.43549	0.41447	0.38604	0.35826	0.33488		1.80279	0.43801	0.41474	0.41351	0.40619	0.3944	0.38927	0.40557		1.80279	0.2081	0.2069	0.22202
	1.80342	0.12779	0.1631	0.17471	0.19515	0.23222	0.2927	0.3708		1.80342	0.40715	0.36941	0.33336	0.29434	0.26698	0.25462	0.25834		1.80342	0.49762	0.46815	0.40135	0.34848	0.30848	0.28535	0.2783		1.80342	0.48832	0.44889	0.43448	0.41298	0.38477	0.35699	0.33451		1.80342	0.43793	0.41451	0.41311	0.40527	0.39382	0.38881	0.40602		1.80342	0.20809	0.20691	0.22251
	1.80405	0.12784	0.1631	0.17492	0.19562	0.23315	0.29416	0.37286		1.80405	0.40332	0.36605	0.33067	0.29229	0.26569	0.25375	0.25825		1.80405	0.49406	0.46499	0.39811	0.34611	0.30672	0.2844	0.27793		1.80405	0.48724	0.44775	0.43316	0.41141	0.38342	0.3557	0.33435		1.80405	0.43769	0.41421	0.41263	0.40436	0.39325	0.38845	0.40646		1.80405	0.20802	0.20698	0.22298
	1.80467	0.12781	0.16319	0.17511	0.19611	0.23425	0.29578	0.3749		1.80467	0.39951	0.36274	0.32806	0.2903	0.26434	0.25305	0.25823		1.80467	0.49045	0.4617	0.39485	0.34386	0.30491	0.28324	0.27756		1.80467	0.48601	0.44658	0.43156	0.4098	0.38194	0.35446	0.33413		1.80467	0.43721	0.41379	0.41205	0.40351	0.39271	0.38834	0.40695		1.80467	0.20797	0.20716	0.22344
	1.8053	0.12779	0.16337	0.17525	0.19669	0.23556	0.29757	0.377		1.8053	0.39592	0.35962	0.32561	0.28851	0.26297	0.25257	0.25825		1.8053	0.48689	0.45841	0.3918	0.34173	0.30314	0.2819	0.27713		1.8053	0.48475	0.44548	0.42992	0.40826	0.38045	0.35342	0.33376		1.8053	0.43663	0.41337	0.41147	0.40283	0.39226	0.38849	0.40753		1.8053	0.20806	0.20744	0.22394
	1.80593	0.1279	0.16363	0.17538	0.19737	0.23704	0.29945	0.37922		1.80593	0.39266	0.35682	0.32336	0.28699	0.26171	0.25223	0.25833		1.80593	0.48356	0.45524	0.38909	0.33964	0.30155	0.2806	0.27666		1.80593	0.48365	0.44456	0.42848	0.40692	0.37909	0.35263	0.33332		1.80593	0.43613	0.41309	0.41094	0.40246	0.39199	0.38872	0.4082		1.80593	0.20834	0.20779	0.22454
	1.80656	0.12816	0.16389	0.17559	0.19805	0.23855	0.30127	0.38147		1.80656	0.3896	0.35428	0.32116	0.2856	0.26063	0.25184	0.2586		1.80656	0.48048	0.45217	0.38658	0.33746	0.3002	0.27953	0.27627		1.80656	0.48269	0.44375	0.42724	0.40577	0.37789	0.35191	0.33295		1.80656	0.43574	0.41291	0.4104	0.40231	0.3918	0.38879	0.40899		1.80656	0.20871	0.20815	0.22518
	1.80719	0.12842	0.16403	0.17591	0.19867	0.23992	0.3029	0.3836		1.80719	0.3865	0.35179	0.31886	0.28413	0.25962	0.25128	0.25909		1.80719	0.47743	0.44907	0.384	0.33514	0.29897	0.27876	0.27609		1.80719	0.48172	0.44284	0.42598	0.40469	0.37676	0.35098	0.33268		1.80719	0.43545	0.41261	0.40979	0.40211	0.3915	0.38855	0.40987		1.80719	0.20904	0.20844	0.22577
	1.80782	0.12848	0.16404	0.1763	0.19922	0.24114	0.30441	0.38557		1.80782	0.38329	0.34915	0.31644	0.28245	0.25854	0.25051	0.25975		1.80782	0.47421	0.44588	0.38121	0.33283	0.29772	0.27817	0.27617		1.80782	0.48057	0.44168	0.42456	0.40352	0.37556	0.34982	0.33243		1.80782	0.43526	0.41207	0.40914	0.40168	0.39101	0.38804	0.41081		1.80782	0.20929	0.20864	0.22625
	1.80845	0.12826	0.16404	0.17673	0.19976	0.24228	0.30597	0.38744		1.80845	0.37994	0.3463	0.31402	0.28057	0.25731	0.24957	0.26042		1.80845	0.47077	0.44267	0.37829	0.3307	0.29632	0.27759	0.27636		1.80845	0.47924	0.44032	0.423	0.4022	0.37427	0.34863	0.33215		1.80845	0.43511	0.41133	0.40855	0.40103	0.39046	0.38758	0.41177		1.80845	0.20952	0.20877	0.22666
	1.80908	0.1279	0.16409	0.1771	0.20028	0.24348	0.30777	0.38929		1.80908	0.3765	0.34328	0.31162	0.27854	0.25601	0.24859	0.26087		1.80908	0.46712	0.43949	0.37543	0.32879	0.29468	0.27684	0.2765		1.80908	0.47779	0.43883	0.42144	0.40074	0.37297	0.34768	0.33185		1.80908	0.43493	0.41055	0.40804	0.40024	0.39005	0.38746	0.41272		1.80908	0.20972	0.2089	0.22707
	1.80971	0.12767	0.16419	0.17736	0.2008	0.24485	0.30982	0.39132		1.80971	0.37307	0.34024	0.3092	0.27652	0.25483	0.24776	0.26103		1.80971	0.46338	0.4364	0.37275	0.327	0.29289	0.27591	0.27651		1.80971	0.47638	0.43734	0.42004	0.39923	0.37179	0.34701	0.33159		1.80971	0.43468	0.40986	0.40756	0.39941	0.38983	0.38775	0.41356		1.80971	0.20987	0.2091	0.22756
	1.81035	0.12768	0.16435	0.17759	0.20137	0.24642	0.31203	0.39374		1.81035	0.36977	0.33732	0.30683	0.27473	0.25388	0.24726	0.26099		1.81035	0.4598	0.43348	0.37026	0.32517	0.29124	0.27494	0.27651		1.81035	0.47521	0.43604	0.41889	0.39775	0.37075	0.34648	0.33139		1.81035	0.43434	0.40936	0.40707	0.39866	0.38973	0.38834	0.41428		1.81035	0.20993	0.20942	0.22823
	1.81098	0.1279	0.16465	0.17795	0.2021	0.24804	0.31423	0.39652		1.81098	0.3666	0.33464	0.30455	0.27327	0.25311	0.24703	0.26098		1.81098	0.45654	0.43077	0.36789	0.32324	0.28997	0.27413	0.27657		1.81098	0.47431	0.43503	0.41792	0.3963	0.36972	0.34589	0.33112		1.81098	0.43389	0.40904	0.40663	0.39812	0.38962	0.38902	0.41504		1.81098	0.20997	0.20986	0.229
	1.81161	0.12822	0.16505	0.17855	0.20302	0.24956	0.31626	0.3993		1.81161	0.36349	0.33214	0.30238	0.272	0.25236	0.24687	0.26109		1.81161	0.4535	0.42817	0.36552	0.3212	0.28902	0.27362	0.27661		1.81161	0.47354	0.43419	0.41695	0.39484	0.36855	0.34517	0.33072		1.81161	0.43335	0.40883	0.4062	0.39778	0.38939	0.38961	0.41603		1.81161	0.2101	0.21037	0.22972
	1.81224	0.12848	0.16545	0.17934	0.20411	0.25099	0.31815	0.40179		1.81224	0.36042	0.32968	0.30029	0.27074	0.25148	0.24664	0.26134		1.81224	0.45048	0.42555	0.36309	0.31915	0.28817	0.27328	0.27654		1.81224	0.47271	0.43329	0.41585	0.39341	0.36719	0.34435	0.33029		1.81224	0.43284	0.40858	0.40574	0.39755	0.38907	0.39013	0.41724		1.81224	0.21037	0.21095	0.23032
	1.81288	0.12853	0.16574	0.18013	0.2053	0.25227	0.32005	0.40395		1.81288	0.35735	0.32715	0.29826	0.26935	0.25047	0.24628	0.26156		1.81288	0.44735	0.42282	0.36062	0.31718	0.28727	0.27287	0.27643		1.81288	0.47168	0.43219	0.41461	0.39205	0.36575	0.34355	0.33002		1.81288	0.43236	0.40818	0.40527	0.39734	0.38871	0.39058	0.41848		1.81288	0.21073	0.21156	0.23095
	1.81351	0.12839	0.16585	0.1807	0.2064	0.25331	0.32212	0.40593		1.81351	0.35422	0.32448	0.29617	0.26777	0.2493	0.24574	0.26161		1.81351	0.44402	0.41997	0.35813	0.31526	0.28627	0.27223	0.27638		1.81351	0.4703	0.43081	0.41318	0.39073	0.36436	0.34277	0.32988		1.81351	0.43178	0.40754	0.40477	0.39703	0.38825	0.39084	0.41949		1.81351	0.21106	0.21208	0.23173
	1.81415	0.12827	0.16587	0.18102	0.2073	0.25418	0.32445	0.40801		1.81415	0.35106	0.32171	0.29395	0.26606	0.24808	0.2451	0.2616		1.81415	0.44051	0.41706	0.35565	0.31334	0.28519	0.27141	0.27645		1.81415	0.4686	0.42916	0.41149	0.38935	0.36306	0.34205	0.32982		1.81415	0.43116	0.40671	0.40417	0.39654	0.38772	0.39093	0.42018		1.81415	0.21133	0.21245	0.23263
	1.81478	0.12831	0.16602	0.18126	0.20805	0.25517	0.32703	0.41046		1.81478	0.34799	0.31908	0.29184	0.26443	0.24706	0.24465	0.26178		1.81478	0.43707	0.41424	0.3533	0.31145	0.28416	0.27061	0.27665		1.81478	0.46686	0.4275	0.40977	0.38804	0.36191	0.34147	0.32988		1.81478	0.43071	0.40593	0.40355	0.39603	0.38745	0.39115	0.42078		1.81478	0.21166	0.21278	0.23361
	1.81542	0.1285	0.16644	0.18156	0.2088	0.25651	0.32964	0.41322		1.81542	0.34511	0.31676	0.29008	0.26304	0.24634	0.24455	0.26218		1.81542	0.43397	0.4117	0.35118	0.30966	0.28323	0.27	0.27699		1.81542	0.46539	0.42618	0.40835	0.38692	0.36096	0.34106	0.33018		1.81542	0.43056	0.40547	0.40312	0.3957	0.38769	0.39172	0.42149		1.81542	0.21221	0.21322	0.2346
	1.81605	0.12868	0.16705	0.18195	0.20959	0.25817	0.33194	0.41584		1.81605	0.34239	0.31465	0.2886	0.26181	0.2457	0.24463	0.26251		1.81605	0.43116	0.4094	0.34925	0.30798	0.28216	0.26962	0.27738		1.81605	0.46423	0.42529	0.40727	0.38587	0.36007	0.34062	0.33058		1.81605	0.4306	0.40535	0.40286	0.39544	0.3882	0.3924	0.42222		1.81605	0.21301	0.2138	0.23549
	1.81669	0.12874	0.16757	0.18238	0.21037	0.26002	0.33379	0.41806		1.81669	0.33966	0.3125	0.28701	0.26055	0.24484	0.2446	0.26245		1.81669	0.42834	0.40707	0.34727	0.30628	0.28072	0.26932	0.27761		1.81669	0.46322	0.42453	0.40623	0.3846	0.35903	0.3399	0.33083		1.81669	0.43062	0.40533	0.40254	0.39494	0.38836	0.39272	0.42278		1.81669	0.21389	0.21443	0.23618
	1.81733	0.12872	0.16788	0.18278	0.21113	0.26199	0.33541	0.42008		1.81733	0.3368	0.31018	0.28504	0.25909	0.24375	0.24438	0.262		1.81733	0.42532	0.40449	0.34504	0.30452	0.27897	0.26901	0.27764		1.81733	0.46218	0.42357	0.40499	0.38305	0.35776	0.33883	0.3309		1.81733	0.43044	0.40517	0.40195	0.39414	0.38789	0.39254	0.42316		1.81733	0.21465	0.21499	0.23675
	1.81796	0.12879	0.16806	0.18319	0.21188	0.26396	0.33717	0.42219		1.81796	0.3338	0.30769	0.28272	0.25744	0.24258	0.244	0.26145		1.81796	0.42207	0.40159	0.3425	0.30273	0.27717	0.26872	0.27759		1.81796	0.46095	0.42229	0.40351	0.38137	0.35634	0.3376	0.33093		1.81796	0.42998	0.40472	0.4011	0.39324	0.38699	0.39213	0.42354		1.81796	0.2152	0.21545	0.23739
	1.8186	0.12906	0.16823	0.18371	0.21273	0.26583	0.33926	0.42449		1.8186	0.33079	0.30508	0.28024	0.25568	0.24142	0.2435	0.26105		1.8186	0.41863	0.39842	0.33979	0.30097	0.27557	0.26849	0.27753		1.8186	0.45952	0.42073	0.40183	0.37974	0.35491	0.33646	0.33094		1.8186	0.42935	0.40402	0.40016	0.39247	0.38601	0.39178	0.42399		1.8186	0.21562	0.21574	0.23819
	1.81924	0.12951	0.16848	0.18448	0.21385	0.26763	0.34172	0.42689		1.81924	0.3279	0.30246	0.27786	0.25398	0.24035	0.24297	0.26103		1.81924	0.41521	0.39516	0.33715	0.29924	0.27428	0.26831	0.27746		1.81924	0.45801	0.41904	0.40005	0.37825	0.35365	0.33554	0.33087		1.81924	0.42873	0.40323	0.39932	0.39194	0.38525	0.39164	0.42454		1.81924	0.21599	0.21595	0.23917
	1.81988	0.13006	0.16885	0.18557	0.21542	0.26954	0.34462	0.42944		1.81988	0.32527	0.30011	0.27594	0.25265	0.23965	0.24269	0.26159		1.81988	0.41208	0.39216	0.33487	0.29764	0.27344	0.26813	0.27742		1.81988	0.45656	0.41755	0.39849	0.37701	0.35271	0.33496	0.33081		1.81988	0.42826	0.40263	0.39882	0.39184	0.38494	0.39191	0.42527		1.81988	0.21645	0.21634	0.24042
	1.82052	0.13066	0.16936	0.18681	0.21737	0.27162	0.34779	0.43233		1.82052	0.32297	0.2983	0.27471	0.25185	0.23947	0.24283	0.2628		1.82052	0.4094	0.38978	0.3331	0.29631	0.27304	0.26793	0.27759		1.82052	0.45533	0.41653	0.39752	0.37611	0.35214	0.33487	0.33099		1.82052	0.42808	0.40253	0.39882	0.39224	0.38515	0.39268	0.42627		1.82052	0.21714	0.21715	0.24194
	1.82116	0.13116	0.16991	0.18779	0.21927	0.27366	0.35082	0.43549		1.82116	0.32088	0.29684	0.27386	0.25131	0.23959	0.24322	0.26432		1.82116	0.40698	0.38788	0.33159	0.29516	0.27274	0.2676	0.27802		1.82116	0.45431	0.41586	0.39707	0.37532	0.35173	0.33514	0.33143		1.82116	0.42808	0.4028	0.39912	0.39278	0.38555	0.3937	0.42731		1.82116	0.21792	0.21824	0.24344
	1.8218	0.13148	0.1704	0.18833	0.22079	0.27555	0.35346	0.43866		1.8218	0.31867	0.29531	0.27288	0.2506	0.23964	0.24351	0.2657		1.8218	0.40451	0.38595	0.32995	0.29393	0.27208	0.26702	0.27863		1.8218	0.4533	0.41515	0.39663	0.37434	0.3512	0.33541	0.33194		1.8218	0.428	0.40303	0.39933	0.39287	0.38584	0.39458	0.42812		1.8218	0.21862	0.21926	0.2446
	1.82244	0.13169	0.17077	0.1886	0.22179	0.27731	0.35574	0.44153		1.82244	0.31621	0.29346	0.27143	0.24956	0.23935	0.24346	0.26667		1.82244	0.40173	0.38363	0.32799	0.29245	0.27095	0.26626	0.27932		1.82244	0.45209	0.41414	0.39579	0.37308	0.35044	0.33533	0.33233		1.82244	0.42769	0.40296	0.39917	0.39235	0.38601	0.39515	0.42868		1.82244	0.21912	0.22	0.24532
	1.82308	0.1319	0.17097	0.18887	0.22234	0.27888	0.35764	0.44385		1.82308	0.31352	0.29116	0.26947	0.24815	0.2386	0.24295	0.26726		1.82308	0.39858	0.38089	0.32569	0.29074	0.26954	0.26556	0.27991		1.82308	0.45059	0.41271	0.39436	0.37157	0.34945	0.33469	0.33255		1.82308	0.42718	0.40247	0.39849	0.39137	0.38603	0.3953	0.42916		1.82308	0.21943	0.22041	0.24562
	1.82372	0.13208	0.17101	0.18923	0.22271	0.28031	0.3592	0.44564		1.82372	0.31071	0.28846	0.26716	0.24645	0.23748	0.24216	0.26761		1.82372	0.39522	0.37789	0.3231	0.28888	0.26809	0.26513	0.28028		1.82372	0.44886	0.41088	0.39242	0.36984	0.34823	0.33351	0.33263		1.82372	0.42647	0.40151	0.39735	0.3902	0.38573	0.39507	0.42965		1.82372	0.2196	0.22061	0.24565
	1.82436	0.13224	0.17107	0.18973	0.22334	0.2818	0.3607	0.44721		1.82436	0.3078	0.28563	0.26482	0.24469	0.23626	0.24138	0.26791		1.82436	0.39194	0.37484	0.32043	0.28698	0.26674	0.26492	0.28051		1.82436	0.44699	0.40884	0.39025	0.36801	0.34685	0.33208	0.33269		1.82436	0.42553	0.40024	0.39605	0.3891	0.38507	0.39461	0.43019		1.82436	0.21976	0.22082	0.24575
	1.825	0.13252	0.17134	0.19039	0.2245	0.28356	0.36261	0.44901		1.825	0.30495	0.28308	0.26275	0.24316	0.23527	0.24092	0.26833		1.825	0.38888	0.37194	0.31795	0.28516	0.2656	0.26478	0.28079		1.825	0.44515	0.4069	0.3882	0.36636	0.34545	0.33077	0.33289		1.825	0.42448	0.39897	0.395	0.38825	0.38433	0.39422	0.43081		1.825	0.22006	0.22129	0.24631
	1.82564	0.13304	0.17196	0.19133	0.22622	0.28576	0.36539	0.45164		1.82564	0.3025	0.28115	0.26121	0.24214	0.2348	0.24097	0.26903		1.82564	0.38612	0.36938	0.31599	0.28368	0.26483	0.26464	0.28122		1.82564	0.4436	0.40542	0.38664	0.36525	0.3443	0.32995	0.33339		1.82564	0.42371	0.39816	0.39452	0.38785	0.38399	0.39429	0.43168		1.82564	0.22073	0.22229	0.24762
	1.82629	0.13374	0.17287	0.1925	0.22819	0.28831	0.36895	0.45524		1.82629	0.30063	0.27979	0.26015	0.24169	0.23479	0.24143	0.26997		1.82629	0.38367	0.36727	0.31459	0.28266	0.26444	0.26459	0.28176		1.82629	0.44252	0.40451	0.38571	0.3648	0.3436	0.32978	0.33418		1.82629	0.42351	0.39807	0.39468	0.3879	0.3843	0.39506	0.43286		1.82629	0.22179	0.22382	0.24957
	1.82693	0.13443	0.17379	0.19356	0.22988	0.29068	0.3723	0.459		1.82693	0.29897	0.27839	0.25902	0.24127	0.23471	0.24179	0.27082		1.82693	0.38135	0.36539	0.31334	0.28182	0.26405	0.2645	0.2822		1.82693	0.44164	0.40376	0.38498	0.36455	0.34306	0.32988	0.33494		1.82693	0.42363	0.39827	0.39493	0.38797	0.38485	0.39609	0.43401		1.82693	0.22287	0.22532	0.25154
	1.82758	0.135	0.17447	0.19428	0.23105	0.29256	0.37478	0.4621		1.82758	0.29705	0.27646	0.25738	0.24033	0.23415	0.24165	0.27134		1.82758	0.37887	0.36339	0.31169	0.28067	0.26326	0.2642	0.28241		1.82758	0.44042	0.40265	0.38385	0.36386	0.34225	0.32968	0.33537		1.82758	0.42355	0.39809	0.39459	0.3876	0.38501	0.39682	0.43472		1.82758	0.22368	0.2263	0.25305
	1.82822	0.13557	0.17502	0.19487	0.23203	0.2943	0.37678	0.46464		1.82822	0.29488	0.2742	0.25549	0.23895	0.23325	0.24125	0.27167		1.82822	0.3762	0.36119	0.3096	0.27916	0.2622	0.26375	0.28258		1.82822	0.43881	0.40125	0.38232	0.36271	0.34119	0.32913	0.33553		1.82822	0.42318	0.39749	0.39368	0.38693	0.38483	0.39729	0.43507		1.82822	0.22433	0.22684	0.25424
	1.82886	0.13622	0.17556	0.19562	0.23323	0.29634	0.37893	0.46714		1.82886	0.29259	0.27208	0.2538	0.23749	0.23237	0.24099	0.27206		1.82886	0.37359	0.35902	0.30741	0.27752	0.26127	0.26332	0.28297		1.82886	0.43714	0.4	0.38082	0.36143	0.34017	0.32861	0.33558		1.82886	0.42271	0.39683	0.39268	0.38638	0.38468	0.39778	0.43531		1.82886	0.22504	0.2273	0.25539
	1.82951	0.13688	0.17607	0.19661	0.23471	0.29868	0.38139	0.4698		1.82951	0.2902	0.27025	0.25238	0.23616	0.23164	0.24098	0.27254		1.82951	0.37109	0.35693	0.30532	0.27587	0.26061	0.26296	0.28356		1.82951	0.4356	0.39896	0.37957	0.36024	0.33933	0.32838	0.33558		1.82951	0.42212	0.39625	0.39189	0.386	0.38464	0.39824	0.43562		1.82951	0.22584	0.22785	0.25652
	1.83016	0.13743	0.17653	0.19778	0.23637	0.30115	0.38418	0.47278		1.83016	0.28781	0.26863	0.25114	0.23508	0.23104	0.24119	0.27312		1.83016	0.36864	0.35487	0.30335	0.27429	0.26014	0.2627	0.28416		1.83016	0.43424	0.39792	0.37855	0.35914	0.33872	0.3285	0.33562		1.83016	0.42146	0.39576	0.39136	0.38569	0.38471	0.39859	0.43616		1.83016	0.22674	0.2286	0.25764
	1.8308	0.13782	0.1771	0.19905	0.23813	0.30365	0.3873	0.47617		1.8308	0.28563	0.2671	0.24999	0.23435	0.23057	0.24158	0.27379		1.8308	0.36624	0.35281	0.30157	0.2729	0.25979	0.26269	0.28476		1.8308	0.4331	0.39679	0.37775	0.35812	0.33833	0.32887	0.33598		1.8308	0.42093	0.39539	0.39113	0.3855	0.38496	0.39898	0.437		1.8308	0.22772	0.22969	0.25886
	1.83145	0.13813	0.17782	0.20025	0.23985	0.30608	0.39047	0.47977		1.83145	0.28365	0.26552	0.24883	0.23386	0.23018	0.24189	0.27455		1.83145	0.36389	0.35081	0.3	0.27169	0.25946	0.26293	0.28545		1.83145	0.43213	0.39554	0.37708	0.35711	0.33802	0.32918	0.33677		1.83145	0.42054	0.3951	0.39109	0.38549	0.38535	0.3994	0.43794		1.83145	0.22866	0.23102	0.2602
	1.8321	0.13852	0.17855	0.20123	0.24138	0.3083	0.39331	0.4831		1.8321	0.2817	0.26374	0.24754	0.23332	0.22974	0.24181	0.27536		1.8321	0.36146	0.3488	0.29854	0.27054	0.25895	0.26318	0.28621		1.8321	0.43112	0.39417	0.37621	0.35595	0.3375	0.32913	0.33775		1.8321	0.42013	0.39467	0.39096	0.38552	0.38561	0.39963	0.43869		1.8321	0.22945	0.23227	0.26149
	1.83274	0.13906	0.17916	0.20204	0.24271	0.31024	0.39568	0.48586		1.83274	0.27967	0.26175	0.24609	0.23251	0.22919	0.24131	0.27616		1.83274	0.35888	0.34672	0.29698	0.26939	0.25819	0.26319	0.28687		1.83274	0.4299	0.39265	0.37491	0.35456	0.33672	0.3287	0.33861		1.83274	0.41958	0.39398	0.39053	0.38539	0.3856	0.39959	0.43916		1.83274	0.23005	0.23319	0.26258
	1.83339	0.13964	0.17968	0.20279	0.24388	0.31194	0.39771	0.48806		1.83339	0.27744	0.25961	0.24447	0.23142	0.22854	0.2406	0.27678		1.83339	0.35622	0.34453	0.29518	0.2683	0.25725	0.26282	0.28735		1.83339	0.4284	0.39091	0.37316	0.35298	0.3357	0.32803	0.33923		1.83339	0.41879	0.39303	0.38976	0.38495	0.38527	0.39945	0.4395		1.83339	0.23046	0.23372	0.26345
	1.83404	0.14015	0.18022	0.20358	0.24509	0.31365	0.39976	0.49014		1.83404	0.27498	0.2574	0.24275	0.23017	0.22796	0.24	0.2771		1.83404	0.35358	0.34231	0.29312	0.26728	0.25628	0.2621	0.28784		1.83404	0.42663	0.38899	0.37117	0.35141	0.33449	0.32735	0.33968		1.83404	0.41773	0.39196	0.38875	0.38421	0.38472	0.3994	0.44001		1.83404	0.23083	0.23409	0.26435
	1.83469	0.14069	0.18092	0.2046	0.24657	0.31578	0.40234	0.49268		1.83469	0.27257	0.25541	0.2411	0.22902	0.22769	0.23986	0.27731		1.83469	0.35104	0.34018	0.29107	0.26639	0.25545	0.2613	0.2886		1.83469	0.42478	0.38714	0.36931	0.35011	0.33323	0.32688	0.34011		1.83469	0.41672	0.39105	0.38781	0.38346	0.38423	0.39959	0.44093		1.83469	0.23147	0.2347	0.26562
	1.83534	0.14137	0.18175	0.20593	0.24841	0.31849	0.4057	0.49582		1.83534	0.27048	0.2539	0.23973	0.22824	0.22779	0.24035	0.27775		1.83534	0.34866	0.3383	0.28931	0.26561	0.25486	0.26079	0.28967		1.83534	0.42315	0.38563	0.36789	0.34924	0.33217	0.3268	0.34074		1.83534	0.41616	0.39057	0.38725	0.38305	0.3841	0.40006	0.44227		1.83534	0.23256	0.23588	0.26737
	1.83599	0.14217	0.18263	0.20749	0.25046	0.32165	0.40953	0.49922		1.83599	0.26876	0.25291	0.2387	0.22784	0.22804	0.24141	0.27863		1.83599	0.34649	0.33664	0.28794	0.26482	0.25443	0.26079	0.29083		1.83599	0.42185	0.38452	0.36696	0.34869	0.33148	0.32706	0.34162		1.83599	0.41609	0.39053	0.38717	0.38308	0.38433	0.40078	0.44376		1.83599	0.234	0.23758	0.26937
	1.83664	0.14297	0.18353	0.20906	0.25259	0.32497	0.41338	0.50254		1.83664	0.26725	0.25218	0.23796	0.22767	0.22817	0.24281	0.27988		1.83664	0.3444	0.33508	0.28681	0.26391	0.25405	0.26119	0.2918		1.83664	0.42081	0.38365	0.36637	0.3482	0.33119	0.32745	0.34258		1.83664	0.41626	0.3907	0.38741	0.38343	0.38477	0.40169	0.44504		1.83664	0.23561	0.23945	0.27129
	1.83729	0.14375	0.18451	0.21046	0.25472	0.3282	0.41696	0.50567		1.83729	0.26579	0.25131	0.23735	0.22743	0.22811	0.24426	0.28115		1.83729	0.34226	0.33348	0.28572	0.26288	0.25367	0.26174	0.29252		1.83729	0.41991	0.38284	0.36584	0.34755	0.33116	0.32775	0.3434		1.83729	0.41645	0.39087	0.38773	0.38382	0.38527	0.40261	0.44591		1.83729	0.23718	0.24112	0.27294
	1.83794	0.14455	0.18554	0.21161	0.25669	0.33104	0.42005	0.50846		1.83794	0.2642	0.25	0.23665	0.22683	0.22787	0.24534	0.28206		1.83794	0.34	0.33176	0.28453	0.26176	0.25319	0.26219	0.29307		1.83794	0.41893	0.38191	0.36511	0.34664	0.3311	0.32789	0.34397		1.83794	0.41648	0.39086	0.38782	0.38394	0.38563	0.40328	0.4463		1.83794	0.23849	0.24241	0.27427
	1.83859	0.14527	0.18645	0.21247	0.25838	0.33324	0.42241	0.51067		1.83859	0.26236	0.24813	0.23563	0.22574	0.22734	0.2457	0.28246		1.83859	0.33764	0.32987	0.28315	0.26053	0.25255	0.26244	0.29352		1.83859	0.41757	0.38066	0.3639	0.34533	0.33068	0.32784	0.34431		1.83859	0.41604	0.3905	0.38738	0.38351	0.38558	0.40351	0.44623		1.83859	0.23943	0.24332	0.27524
	1.83924	0.14589	0.18724	0.21331	0.25994	0.33512	0.42441	0.51265		1.83924	0.26043	0.24599	0.23439	0.22451	0.22665	0.24545	0.28269		1.83924	0.33524	0.32783	0.2817	0.25925	0.25188	0.26255	0.29385		1.83924	0.41585	0.37916	0.36227	0.34374	0.32984	0.3277	0.34465		1.83924	0.41513	0.38983	0.38645	0.38266	0.3852	0.40356	0.44602		1.83924	0.24019	0.24408	0.27614
	1.8399	0.14652	0.18803	0.21447	0.26176	0.33729	0.42674	0.51506		1.8399	0.25873	0.24414	0.2333	0.22372	0.22614	0.24498	0.28325		1.8399	0.33296	0.32579	0.28036	0.25817	0.25145	0.26276	0.29421		1.8399	0.41413	0.37774	0.36063	0.34231	0.32893	0.32764	0.34523		1.8399	0.41422	0.3892	0.38554	0.38193	0.38504	0.40391	0.44617		1.8399	0.24108	0.24501	0.27743
	1.84055	0.14726	0.18883	0.21603	0.26387	0.33996	0.42956	0.51793		1.84055	0.25733	0.2428	0.23247	0.22353	0.22596	0.24458	0.28428		1.84055	0.33087	0.32385	0.27912	0.25737	0.25129	0.26314	0.29476		1.84055	0.41267	0.37659	0.35928	0.34129	0.32829	0.32768	0.34609		1.84055	0.41361	0.38881	0.38492	0.38161	0.38539	0.4046	0.44685		1.84055	0.2421	0.24617	0.27919
	1.8412	0.14818	0.18968	0.21783	0.2662	0.34308	0.43295	0.52095		1.8412	0.25613	0.24188	0.23187	0.22368	0.22615	0.24459	0.2858		1.8412	0.32894	0.32204	0.27782	0.25671	0.25121	0.26369	0.2955		1.8412	0.41141	0.37566	0.35823	0.34063	0.32802	0.3278	0.34713		1.8412	0.41333	0.38869	0.38465	0.38169	0.38618	0.40551	0.44797		1.8412	0.24327	0.2476	0.28133
	1.84186	0.1493	0.19072	0.2197	0.26876	0.34661	0.4371	0.52405		1.84186	0.25513	0.24125	0.2315	0.22394	0.22672	0.24536	0.2879		1.84186	0.32713	0.32046	0.27654	0.25614	0.25119	0.26438	0.2964		1.84186	0.41038	0.37495	0.35756	0.34029	0.32816	0.3281	0.34843		1.84186	0.41348	0.38889	0.38486	0.38226	0.38737	0.40669	0.44931		1.84186	0.24468	0.2494	0.28385
	1.84251	0.1504	0.19183	0.22126	0.27116	0.35001	0.44135	0.52691		1.84251	0.2541	0.24057	0.23097	0.22392	0.2273	0.24657	0.29018		1.84251	0.32538	0.31904	0.27527	0.25559	0.25112	0.265	0.29735		1.84251	0.40945	0.37422	0.35708	0.34009	0.32833	0.32845	0.34983		1.84251	0.41389	0.38913	0.38532	0.38306	0.38857	0.4078	0.45028		1.84251	0.24612	0.25133	0.28642
	1.84317	0.15117	0.19268	0.22225	0.27298	0.35258	0.4446	0.52906		1.84317	0.25255	0.2394	0.22979	0.22321	0.22735	0.24748	0.2919		1.84317	0.3235	0.31746	0.27381	0.25485	0.25077	0.26524	0.29823		1.84317	0.40825	0.37302	0.35631	0.33961	0.32802	0.32848	0.35095		1.84317	0.41396	0.38877	0.38538	0.3834	0.38908	0.40821	0.45039		1.84317	0.24722	0.25287	0.28845
	1.84382	0.15165	0.1932	0.22275	0.27434	0.35432	0.44664	0.53048		1.84382	0.25038	0.23766	0.22799	0.22184	0.22671	0.24777	0.29262		1.84382	0.32134	0.31557	0.27211	0.25386	0.25012	0.26508	0.29906		1.84382	0.40656	0.37124	0.35499	0.33869	0.32709	0.32802	0.35163		1.84382	0.41335	0.38768	0.38474	0.383	0.38873	0.40791	0.44982		1.84382	0.24796	0.25384	0.28973
	1.84448	0.15207	0.19356	0.22308	0.27561	0.35572	0.44791	0.53134		1.84448	0.2479	0.23559	0.22596	0.22018	0.22552	0.24754	0.29244		1.84448	0.31897	0.31349	0.27036	0.25272	0.24933	0.26479	0.29987		1.84448	0.40453	0.3692	0.35324	0.33742	0.32582	0.32717	0.35197		1.84448	0.41222	0.38622	0.38363	0.38209	0.38771	0.4073	0.44908		1.84448	0.24858	0.25433	0.29046
	1.84514	0.15263	0.19397	0.22352	0.277	0.35723	0.4489	0.53181		1.84514	0.24543	0.23348	0.22404	0.21852	0.224	0.24701	0.29171		1.84514	0.31661	0.3114	0.26872	0.25152	0.24845	0.26455	0.30063		1.84514	0.40244	0.3672	0.35128	0.3359	0.32448	0.32615	0.35222		1.84514	0.41078	0.38465	0.38236	0.38103	0.38631	0.40668	0.44848		1.84514	0.24934	0.2545	0.29093
	1.84579	0.15352	0.19469	0.22444	0.27872	0.35936	0.45029	0.53233		1.84579	0.24326	0.23161	0.22243	0.21716	0.22265	0.24658	0.2911		1.84579	0.3144	0.30943	0.2673	0.25032	0.24754	0.26441	0.30129		1.84579	0.40053	0.36545	0.34942	0.33431	0.32333	0.32528	0.35273		1.84579	0.40927	0.38321	0.38121	0.38013	0.38497	0.40633	0.44825		1.84579	0.25052	0.25473	0.29163
	1.84645	0.15485	0.19602	0.22625	0.28116	0.36259	0.45302	0.53369		1.84645	0.24176	0.23036	0.22148	0.21651	0.22222	0.24681	0.29142		1.84645	0.31244	0.30771	0.26626	0.24926	0.24687	0.26437	0.30203		1.84645	0.39908	0.36421	0.34814	0.33298	0.32265	0.32506	0.35384		1.84645	0.40817	0.38235	0.3806	0.37982	0.38448	0.40677	0.44862		1.84645	0.25237	0.25565	0.29317
	1.84711	0.15651	0.19801	0.22896	0.28444	0.36704	0.45759	0.53626		1.84711	0.24115	0.22994	0.22149	0.21679	0.22311	0.24799	0.29312		1.84711	0.31081	0.30641	0.26566	0.24853	0.2468	0.26458	0.30314		1.84711	0.39829	0.36367	0.34771	0.33225	0.32258	0.32589	0.35559		1.84711	0.40796	0.38254	0.38095	0.38042	0.38549	0.4083	0.4496		1.84711	0.2548	0.25772	0.29591
	1.84777	0.15816	0.20027	0.23201	0.28807	0.37197	0.46332	0.53948		1.84777	0.24106	0.23002	0.22219	0.21761	0.22488	0.2497	0.29574		1.84777	0.30948	0.30546	0.26526	0.24813	0.24727	0.26513	0.30468		1.84777	0.3979	0.36361	0.34783	0.33216	0.32298	0.32757	0.35757		1.84777	0.40862	0.38365	0.38215	0.38171	0.38767	0.41052	0.45087		1.84777	0.2573	0.26067	0.29946
	1.84842	0.15948	0.20221	0.2346	0.29135	0.37625	0.4686	0.54218		1.84842	0.24076	0.22993	0.22272	0.21818	0.2265	0.25111	0.29829		1.84842	0.30823	0.30459	0.26461	0.24787	0.24778	0.26593	0.30642		1.84842	0.39739	0.36341	0.34777	0.33234	0.32338	0.32926	0.35915		1.84842	0.40954	0.38486	0.38343	0.38295	0.38982	0.41251	0.45185		1.84842	0.25933	0.26355	0.30284
	1.84908	0.16043	0.20347	0.23633	0.29384	0.37923	0.47223	0.54364		1.84908	0.23976	0.22919	0.22231	0.21804	0.22719	0.25178	0.30005		1.84908	0.3068	0.30347	0.26349	0.24743	0.24789	0.26667	0.30802		1.84908	0.39643	0.36258	0.34705	0.33225	0.32335	0.33023	0.36006		1.84908	0.41007	0.38534	0.38395	0.38346	0.39098	0.41357	0.45214		1.84908	0.26064	0.26558	0.30527
	1.84974	0.16121	0.20416	0.23739	0.29566	0.38116	0.47433	0.54406		1.84974	0.23813	0.22778	0.22097	0.21736	0.22692	0.25187	0.30102		1.84974	0.30513	0.30197	0.26202	0.24665	0.24758	0.26714	0.30926		1.84974	0.39498	0.36113	0.34573	0.33164	0.32283	0.33046	0.36052		1.84974	0.4099	0.38488	0.38344	0.38312	0.39111	0.41365	0.45182		1.84974	0.26139	0.26675	0.30674
	1.8504	0.16209	0.20467	0.23826	0.2972	0.38282	0.47582	0.54396		1.8504	0.23623	0.22608	0.2193	0.21653	0.22613	0.25175	0.3016		1.8504	0.3033	0.30022	0.26048	0.24558	0.24706	0.26736	0.31017		1.8504	0.39327	0.35942	0.34414	0.33064	0.32204	0.33035	0.36097		1.8504	0.40914	0.38387	0.38231	0.38236	0.39078	0.41322	0.45132		1.8504	0.26199	0.26758	0.30777
	1.85106	0.16312	0.20528	0.23922	0.2987	0.38467	0.4773	0.54351		1.85106	0.23439	0.22434	0.21775	0.21574	0.22519	0.25158	0.30208		1.85106	0.30133	0.29844	0.25899	0.24444	0.24645	0.26741	0.31093		1.85106	0.39158	0.35775	0.3425	0.32944	0.32122	0.33016	0.36166		1.85106	0.40808	0.38275	0.38109	0.38153	0.39039	0.41261	0.45095		1.85106	0.26274	0.26851	0.30876
	1.85173	0.16426	0.20613	0.24037	0.3003	0.38682	0.47899	0.54265		1.85173	0.23276	0.22267	0.21644	0.215	0.22433	0.25145	0.30261		1.85173	0.29926	0.29675	0.25757	0.24347	0.24582	0.26737	0.31172		1.85173	0.39006	0.35619	0.34089	0.32818	0.32048	0.32998	0.36252		1.85173	0.40695	0.38167	0.37999	0.38073	0.39007	0.41195	0.45079		1.85173	0.26375	0.2697	0.30986
	1.85239	0.16551	0.20735	0.24181	0.30227	0.38955	0.48134	0.5418		1.85239	0.23145	0.22128	0.21551	0.2145	0.22385	0.25172	0.30348		1.85239	0.29726	0.29525	0.25628	0.24291	0.2454	0.26743	0.31267		1.85239	0.38868	0.35483	0.3395	0.3271	0.32001	0.33002	0.36348		1.85239	0.40605	0.38078	0.37924	0.38019	0.39003	0.41158	0.45094		1.85239	0.26516	0.27126	0.31139
	1.85305	0.16698	0.20899	0.24367	0.30494	0.39327	0.48482	0.5416		1.85305	0.23051	0.22044	0.21517	0.21446	0.22402	0.25267	0.305		1.85305	0.29553	0.29403	0.25528	0.24287	0.24552	0.2679	0.31384		1.85305	0.38746	0.35382	0.33865	0.32646	0.32003	0.33053	0.36458		1.85305	0.40568	0.38044	0.37914	0.38031	0.39061	0.41202	0.45153		1.85305	0.26711	0.27334	0.3137
	1.85371	0.16852	0.21081	0.24579	0.30822	0.39773	0.48907	0.54205		1.85371	0.22975	0.2201	0.21523	0.21477	0.22474	0.25408	0.30701		1.85371	0.29414	0.29305	0.25458	0.24309	0.24615	0.26878	0.31513		1.85371	0.38644	0.35311	0.33835	0.32621	0.32059	0.33141	0.36574		1.85371	0.40585	0.38071	0.37971	0.38113	0.39182	0.41335	0.45244		1.85371	0.2694	0.27576	0.31666
	1.85437	0.16982	0.21236	0.24774	0.31145	0.40193	0.49274	0.54232		1.85437	0.2288	0.21978	0.21513	0.21487	0.22544	0.2553	0.30878		1.85437	0.29298	0.29205	0.25391	0.24306	0.24673	0.26963	0.3163		1.85437	0.38547	0.35237	0.3381	0.32592	0.32123	0.33219	0.36675		1.85437	0.40601	0.38108	0.38035	0.38203	0.39295	0.4148	0.45322		1.85437	0.27143	0.27794	0.31954
	1.85504	0.1708	0.21347	0.24925	0.31412	0.40512	0.49486	0.54169		1.85504	0.22742	0.21906	0.21445	0.21446	0.22569	0.25591	0.30983		1.85504	0.29169	0.29082	0.25304	0.24246	0.24681	0.27002	0.31719		1.85504	0.38425	0.35129	0.33734	0.32516	0.32135	0.33244	0.36746		1.85504	0.40556	0.38094	0.38042	0.38232	0.39338	0.41554	0.45351		1.85504	0.27288	0.27945	0.32174
	1.8557	0.1718	0.21448	0.25068	0.31645	0.40776	0.49613	0.5404		1.8557	0.22587	0.218	0.21345	0.21387	0.22571	0.25614	0.31043		1.8557	0.2901	0.28946	0.25202	0.24143	0.24651	0.27011	0.31799		1.8557	0.38274	0.35004	0.3361	0.32413	0.32083	0.33232	0.368		1.8557	0.40458	0.38033	0.37999	0.38222	0.39329	0.41571	0.45349		1.8557	0.27417	0.28059	0.32351
	1.85637	0.17315	0.21585	0.25261	0.31906	0.41075	0.49795	0.53917		1.85637	0.22465	0.217	0.21262	0.21362	0.22601	0.25648	0.31118		1.85637	0.28832	0.28817	0.25106	0.24043	0.2463	0.2704	0.31898		1.85637	0.38125	0.34902	0.33491	0.32336	0.32009	0.33237	0.36873		1.85637	0.40375	0.37985	0.37961	0.38245	0.39339	0.41609	0.45365		1.85637	0.27584	0.28204	0.32555
	1.85703	0.17479	0.21752	0.255	0.32197	0.41416	0.50049	0.53803		1.85703	0.22376	0.21613	0.21203	0.21365	0.22654	0.25698	0.31218		1.85703	0.28656	0.28699	0.25022	0.23977	0.24638	0.27111	0.32016		1.85703	0.37996	0.34832	0.33406	0.32302	0.31952	0.33276	0.36976		1.85703	0.40339	0.37974	0.3795	0.38319	0.39383	0.41688	0.45401		1.85703	0.27784	0.28387	0.3279
	1.8577	0.17638	0.21901	0.25718	0.32459	0.41716	0.50258	0.53619		1.8577	0.22277	0.21504	0.21126	0.21334	0.22674	0.25725	0.31301		1.8577	0.28484	0.28576	0.24927	0.23939	0.24647	0.27196	0.32123		1.8577	0.37872	0.34748	0.33326	0.32264	0.31901	0.33319	0.37086		1.8577	0.40317	0.37954	0.37917	0.38372	0.39399	0.41733	0.45407		1.8577	0.27965	0.2855	0.32995
	1.85836	0.17779	0.22016	0.25891	0.32679	0.41949	0.50382	0.53341		1.85836	0.22159	0.21364	0.21016	0.21254	0.22648	0.25724	0.31361		1.85836	0.28313	0.28441	0.24812	0.23909	0.24632	0.27271	0.32209		1.85836	0.37744	0.34618	0.33213	0.32184	0.3184	0.33335	0.37187		1.85836	0.4028	0.37886	0.3783	0.38354	0.39361	0.41709	0.45371		1.85836	0.28112	0.28668	0.3315
	1.85903	0.17922	0.22144	0.26074	0.32922	0.4221	0.50525	0.53048		1.85903	0.22061	0.21233	0.20921	0.21187	0.22632	0.2576	0.31456		1.85903	0.28163	0.28308	0.24703	0.23895	0.24609	0.27353	0.32305		1.85903	0.37627	0.34467	0.33085	0.3209	0.31796	0.33346	0.373		1.85903	0.40256	0.37813	0.3774	0.38315	0.39341	0.41694	0.45357		1.85903	0.2827	0.28798	0.33328
	1.8597	0.18087	0.22333	0.26326	0.33255	0.42601	0.50794	0.52833		1.8597	0.22018	0.21155	0.20893	0.21197	0.22684	0.25894	0.31639		1.8597	0.28051	0.28201	0.24633	0.23908	0.24613	0.27465	0.32446		1.8597	0.37537	0.34349	0.32993	0.32041	0.31808	0.33394	0.3745		1.8597	0.40288	0.3781	0.37731	0.38334	0.39422	0.41782	0.45435		1.8597	0.28484	0.2901	0.33608
	1.86036	0.18262	0.2256	0.26622	0.33652	0.43082	0.51139	0.52682		1.86036	0.22003	0.21115	0.20917	0.21262	0.22784	0.26096	0.3188		1.86036	0.27963	0.28125	0.24599	0.23929	0.24645	0.27586	0.32623		1.86036	0.37468	0.34277	0.32956	0.32045	0.31868	0.33481	0.37623		1.86036	0.40371	0.37888	0.37811	0.38413	0.3958	0.41943	0.4558		1.86036	0.28738	0.29292	0.33964
	1.86103	0.18408	0.22754	0.26878	0.34008	0.43502	0.51402	0.52495		1.86103	0.21954	0.21058	0.20924	0.21295	0.22856	0.26265	0.32099		1.86103	0.27864	0.28056	0.24559	0.23909	0.24666	0.27669	0.32791		1.86103	0.37389	0.34215	0.32931	0.32043	0.31911	0.33559	0.37767		1.86103	0.40437	0.37963	0.37895	0.38472	0.39701	0.42053	0.45691		1.86103	0.28965	0.29564	0.34285
	1.8617	0.18518	0.22884	0.27058	0.34263	0.4378	0.51514	0.52223		1.8617	0.21839	0.20959	0.20876	0.21249	0.2287	0.26349	0.32255		1.8617	0.27736	0.27971	0.24481	0.23828	0.24649	0.27706	0.32923		1.8617	0.37275	0.34128	0.32877	0.31988	0.31892	0.33598	0.3786		1.8617	0.40433	0.3796	0.37908	0.38456	0.39729	0.42056	0.45699		1.8617	0.29133	0.29769	0.34501
	1.86237	0.18625	0.22982	0.27199	0.34454	0.43965	0.51533	0.519		1.86237	0.21678	0.2085	0.20793	0.21158	0.2285	0.26375	0.32375		1.86237	0.2759	0.27872	0.24373	0.23716	0.24613	0.27732	0.33029		1.86237	0.37125	0.34013	0.32797	0.31891	0.31832	0.33611	0.37927		1.86237	0.4036	0.37883	0.37859	0.38387	0.39708	0.42	0.45624		1.86237	0.29266	0.29924	0.34643
	1.86304	0.18771	0.23095	0.27359	0.34655	0.44158	0.5156	0.51576		1.86304	0.21519	0.20769	0.20714	0.21082	0.22841	0.26406	0.32507		1.86304	0.27445	0.2777	0.24266	0.2362	0.24592	0.27781	0.3314		1.86304	0.36964	0.33895	0.32714	0.318	0.3178	0.33634	0.38014		1.86304	0.40269	0.37788	0.37805	0.38327	0.3971	0.41967	0.45539		1.86304	0.29415	0.30078	0.34786
	1.86371	0.18964	0.23248	0.27568	0.3492	0.44427	0.51651	0.51266		1.86371	0.21394	0.2073	0.20666	0.21056	0.22867	0.26486	0.32673		1.86371	0.27317	0.27674	0.2418	0.23568	0.24602	0.2786	0.33268		1.86371	0.36823	0.33797	0.32642	0.31749	0.31772	0.33695	0.38136		1.86371	0.40201	0.37722	0.37789	0.38321	0.39764	0.42007	0.45503		1.86371	0.29609	0.30267	0.34986
	1.86438	0.19178	0.23442	0.27818	0.35248	0.44766	0.51782	0.5095		1.86438	0.21303	0.20707	0.20646	0.21069	0.22917	0.26611	0.32857		1.86438	0.27206	0.27579	0.24112	0.23559	0.24633	0.2795	0.334		1.86438	0.36706	0.33727	0.32573	0.31732	0.31803	0.3379	0.38274		1.86438	0.40166	0.37695	0.37803	0.38369	0.39845	0.4211	0.45522		1.86438	0.29841	0.30488	0.35241
	1.86505	0.19373	0.23645	0.28066	0.35581	0.45094	0.51861	0.50604		1.86505	0.2122	0.20651	0.2062	0.21077	0.22949	0.26735	0.33018		1.86505	0.27092	0.27475	0.24043	0.2356	0.24654	0.28016	0.33524		1.86505	0.36601	0.33658	0.32486	0.31711	0.31831	0.33875	0.38401		1.86505	0.40137	0.37673	0.37795	0.3842	0.39888	0.422	0.45547		1.86505	0.3007	0.30701	0.35491
	1.86572	0.19524	0.23825	0.28282	0.35868	0.45344	0.51825	0.50227		1.86572	0.21131	0.20542	0.20559	0.21048	0.22942	0.2682	0.33133		1.86572	0.26954	0.27356	0.23957	0.23541	0.24649	0.28044	0.33645		1.86572	0.36495	0.33559	0.32367	0.31649	0.31817	0.33909	0.385		1.86572	0.40085	0.37613	0.37731	0.3842	0.3985	0.42213	0.45524		1.86572	0.3026	0.30874	0.35685
	1.86639	0.19646	0.23988	0.28491	0.3613	0.45552	0.51732	0.49856		1.86639	0.21048	0.20417	0.20483	0.21001	0.22929	0.26882	0.33229		1.86639	0.26807	0.27234	0.23871	0.23503	0.24637	0.28061	0.33785		1.86639	0.36387	0.33432	0.32233	0.31551	0.31773	0.33902	0.38585		1.86639	0.40014	0.3752	0.37634	0.38378	0.39774	0.42177	0.45465		1.86639	0.30422	0.31034	0.35854
	1.86706	0.19785	0.24178	0.28749	0.36448	0.45837	0.51729	0.49542		1.86706	0.21004	0.20342	0.20442	0.20993	0.22972	0.26971	0.33374		1.86706	0.26679	0.27128	0.23814	0.2348	0.24661	0.28113	0.33957		1.86706	0.36289	0.33321	0.32131	0.31466	0.31752	0.33913	0.38691		1.86706	0.39968	0.37454	0.37584	0.38373	0.39763	0.42199	0.45442		1.86706	0.30617	0.31256	0.36092
	1.86773	0.19977	0.24421	0.29082	0.3686	0.46257	0.51882	0.49282		1.86773	0.21005	0.20345	0.20464	0.21054	0.23091	0.27112	0.33596		1.86773	0.26589	0.27049	0.23802	0.23498	0.24741	0.2822	0.34146		1.86773	0.36214	0.33258	0.32093	0.31442	0.31795	0.33991	0.38849		1.86773	0.39991	0.37467	0.37639	0.38463	0.39881	0.42346	0.45509		1.86773	0.30884	0.31576	0.3645
	1.86841	0.20196	0.24676	0.29427	0.37286	0.46696	0.52047	0.48997		1.86841	0.20998	0.20371	0.20501	0.21136	0.23222	0.27261	0.3383		1.86841	0.26519	0.26982	0.23815	0.23533	0.24842	0.28348	0.34302		1.86841	0.36151	0.33216	0.3209	0.31464	0.31869	0.34107	0.3903		1.86841	0.40058	0.37519	0.37748	0.38592	0.40049	0.42524	0.45613		1.86841	0.3118	0.31915	0.36834
	1.86908	0.20395	0.24884	0.29701	0.37629	0.47004	0.5205	0.48624		1.86908	0.20925	0.20348	0.20484	0.21171	0.23295	0.27369	0.33986		1.86908	0.26441	0.26905	0.23817	0.23535	0.24908	0.28447	0.34394		1.86908	0.36065	0.33142	0.32062	0.31474	0.31903	0.34189	0.39178		1.86908	0.40087	0.37524	0.37809	0.38654	0.40138	0.42595	0.45673		1.86908	0.31438	0.32173	0.37122
	1.86975	0.20576	0.25056	0.29916	0.37917	0.47216	0.51927	0.48203		1.86975	0.20808	0.20282	0.20417	0.21164	0.23327	0.27457	0.34069		1.86975	0.26354	0.26819	0.23801	0.23503	0.24939	0.28521	0.34464		1.86975	0.35949	0.33035	0.31997	0.31452	0.31894	0.34225	0.39283		1.86975	0.40056	0.37477	0.37803	0.38645	0.40151	0.42567	0.4569		1.86975	0.31662	0.32364	0.37327
	1.87043	0.2078	0.25247	0.30147	0.38242	0.47474	0.5184	0.47814		1.87043	0.20711	0.20229	0.20359	0.21171	0.23381	0.27579	0.34163		1.87043	0.26278	0.26742	0.23772	0.23475	0.24981	0.28606	0.34587		1.87043	0.35834	0.3294	0.31932	0.3143	0.31898	0.34259	0.39374		1.87043	0.40017	0.37451	0.37799	0.38652	0.40197	0.42557	0.45717		1.87043	0.31909	0.32569	0.3756
	1.8711	0.2102	0.25477	0.30429	0.38625	0.47822	0.51849	0.47475		1.8711	0.20657	0.20204	0.20341	0.21214	0.23471	0.27741	0.34319		1.8711	0.26225	0.26687	0.23732	0.2348	0.25058	0.28719	0.3478		1.8711	0.35746	0.32881	0.3189	0.31434	0.31943	0.34321	0.3947		1.8711	0.40008	0.37487	0.37833	0.38725	0.4032	0.42621	0.45766		1.8711	0.32192	0.32822	0.3787
	1.87178	0.21265	0.25714	0.30722	0.38998	0.48154	0.51847	0.47131		1.87178	0.20605	0.2017	0.20335	0.21254	0.23551	0.27896	0.34498		1.87178	0.26173	0.26642	0.23671	0.23498	0.2514	0.28833	0.3499		1.87178	0.35672	0.32831	0.31848	0.31445	0.31991	0.34391	0.39557		1.87178	0.40004	0.37537	0.37865	0.38811	0.40441	0.42694	0.45794		1.87178	0.32462	0.33076	0.38185
	1.87246	0.21495	0.2595	0.31019	0.39345	0.48436	0.51783	0.46758		1.87246	0.20541	0.20114	0.2033	0.21276	0.23617	0.28028	0.34675		1.87246	0.26098	0.26597	0.23592	0.2351	0.25198	0.28938	0.35182		1.87246	0.35592	0.3277	0.31793	0.31445	0.32011	0.34462	0.3965		1.87246	0.3999	0.37561	0.37873	0.38868	0.40509	0.42748	0.45803		1.87246	0.32705	0.33319	0.38469
[truncated: 2,588 more rows]
[truncated: 38 more columns]
